# Supplementary material for: The Association between Ambient Air Pollution and Allergic Rhinitis: Further Epidemiological Evidence from Changchun, Northeastern China
Source: Int J Environ Res Public Health. 2017 Feb 23;14(3):226. doi: 10.3390/ijerph14030226 (PMC5369062; doi:10.3390/ijerph14030226)
Supplement: Supplementary file 1 [file ijerph-14-00226-s001.zip]

Archive with 4 entries (3 files):
- Supplementary files-done/
- Supplementary files-done/References of Figure 1.pdf
- Supplementary files-done/results.xlsx
- Supplementary files-done/Table S1  Age distribution and gender of AR outpatients in Changchun.pdf
