# Supplementary material for: The Association between Ambient Air Pollution and Allergic Rhinitis: Further Epidemiological Evidence from Changchun, Northeastern China
Source: Int J Environ Res Public Health. 2017 Feb 23;14(3):226. doi: 10.3390/ijerph14030226 (PMC5369062; doi:10.3390/ijerph14030226)
Supplement: Supplementary file 1 [file ijerph-14-00226-s001.zip › Supplementary files-done/results.xlsx]

## Sheet: working
date	pm2.5	pm10	so2	co	no2	o3	maxt	avet	mint	dewp	press	wind	aveh	count1	count2	dow	count	PM2.5/PM10
2013-01-01	156	212	102	1.3	60	54	-18	-22	-27	-26	1018	6	71	1	1	星期二	2	0.735849
2013-01-02	72	106	70	0.8	43	47	-22	-26	-30	-31	1028	14	61	3	6	星期三	9	0.679245
2013-01-03	73	113	73	0.9	45	54	-18	-23	-28	-27	1034	16	60	5	10	星期四	15	0.646018
2013-01-04	79	121	106	1.2	56	46	-11	-17	-23	-22	1027	19	56	5	7	星期五	12	0.652893
2013-01-05	106	140	78	1.2	58	58	-12	-17	-22	-21	1023	14	63	4	4	星期六	8	0.757143
2013-01-06	135	172	83	1.3	67	53	-14	-20	-25	-25	1026	8	67	5	5	星期日	10	0.784884
2013-01-07	222	290	123	2	86	41	-11	-19	-27	-24	1025	6	69	4	14	星期一	18	0.765517
2013-01-08	243	311	116	1.9	81	65	-18	-22	-27	-27	1028	6	71	3	5	星期二	8	0.78135
2013-01-09	126	167	106	1.3	59	62	-18	-23	-29	-28	1027	10	65	6	9	星期三	15	0.754491
2013-01-10	146	196	116	1.5	62	68	-16	-22	-28	-28	1028	8	64	6	14	星期四	20	0.744898
2013-01-11	186	245	132	1.8	70	45	-11	-20	-29	-23	1024	5	73	12	7	星期五	19	0.759184
2013-01-12	336	397	148	2.1	91	51	-15	-20	-26	-23	1024	5	75	5	2	星期六	7	0.846348
2013-01-13	289	403	176	2.4	97	59	-12	-20	-28	-24	1025	6	74	4	3	星期日	7	0.717122
2013-01-14	339	422	162	2.3	102	60	-17	-21	-27	-24	1028	6	72	3	13	星期一	16	0.803318
2013-01-15	381	480	148	2.6	102	61	-16	-23	-30	-26	1028	5	70	8	10	星期二	18	0.79375
2013-01-16	246	323	143	2	86	63	-17	-21	-26	-26	1031	5	65	9	4	星期三	13	0.76161
2013-01-17	182	260	112	1.8	69	72	-16	-22	-29	-27	1034	10	67	5	10	星期四	15	0.7
2013-01-18	137	173	97	1.6	57	77	-8	-16	-23	-22	1025	13	59	6	7	星期五	13	0.791908
2013-01-19	326	401	161	2.5	88	61	-16	-21	-26	-24	1031	8	72	2	3	星期六	5	0.812968
2013-01-20	341	465	191	3	102	67	-8	-17	-26	-21	1034	5	72	0	10	星期日	10	0.733333
2013-01-21	350	438	147	2.9	92	76	-12	-16	-19	-19	1029	5	73	9	16	星期一	25	0.799087
2013-01-22	239	314	125	2.1	86	67	-12	-18	-25	-22	1029	6	73	6	11	星期二	17	0.761146
2013-01-23	256	341	139	2.5	88	79	-7	-16	-24	-19	1015	8	71	10	10	星期三	20	0.750733
2013-01-24	58	115	59	0.8	26	90	-13	-19	-24	-23	1016	14	62	8	5	星期四	13	0.504348
2013-01-25	75	113	67	1	33	79	-19	-23	-28	-29	1021	11	56	6	12	星期五	18	0.663717
2013-01-26	177	209	85	1.5	53	73	-15	-21	-27	-27	1027	10	58	3	4	星期六	7	0.84689
2013-01-27	166	222	83	1.7	55	75	-13	-20	-27	-26	1027	6	55	7	11	星期日	18	0.747748
2013-01-28	132	175	120	1.8	56	54	-7	-12	-16	-14	1022	10	68	4	12	星期一	16	0.754286
2013-01-29	168	243	153	2.3	70	41	-2	-6	-10	-8	1025	10	78	11	4	星期二	15	0.691358
2013-01-30	162	223	134	2	71	81	-2	-8	-15	-10	1025	8	79	8	10	星期三	18	0.726457
2013-01-31	153	220	114	1.8	62	57	4	0	-4	-3	1024	11	84	7	8	星期四	15	0.695455
2013-02-01	41	71	42	0.9	27	79	4	-6	-16	-12	1023	19	66	0	6	星期五	6	0.577465
2013-02-02	43	72	72	0.9	33	73	-12	-17	-22	-22	1028	11	57	2	8	星期六	10	0.597222
2013-02-03	67	99	91	1.3	45	68	-5	-11	-18	-14	1022	13	74	2	5	星期日	7	0.676768
2013-02-04	59	84	77	1	37	86	-9	-13	-18	-18	1023	13	72	6	17	星期一	23	0.702381
2013-02-05	99	119	104	1.4	57	68	-7	-12	-18	-19	1023	11	58	6	8	星期二	14	0.831933
2013-02-06	128	187	77	1.4	49	79	-16	-19	-23	-24	1022	8	66	7	6	星期三	13	0.684492
2013-02-07	47	79	55	1	29	67	-20	-22	-24	-26	1029	13	67	3	0	星期四	3	0.594937
2013-02-08	94	121	83	1.4	41	75	-16	-22	-29	-27	1034	10	63	1	2	星期五	3	0.77686
2013-02-09	123	159	111	1.6	41	84	-12	-18	-24	-23	1025	10	65	0	0	星期六	0	0.773585
2013-02-10	172	222	89	1.6	36	93	-16	-20	-24	-24	1028	10	68	1	2	星期日	3	0.774775
2013-02-11	67	94	98	1.3	35	79	-11	-18	-26	-24	1031	13	58	2	4	星期一	6	0.712766
2013-02-12	84	113	112	1.6	44	83	-7	-12	-17	-17	1022	14	65	2	2	星期二	4	0.743363
2013-02-13	89	120	98	1.7	42	80	-5	-10	-16	-15	1019	14	65	3	7	星期三	10	0.741667
2013-02-14	50	75	68	1.2	30	83	-10	-14	-18	-21	1025	13	56	6	4	星期四	10	0.666667
2013-02-15	59	80	57	1.3	33	80	-13	-17	-22	-23	1026	11	58	8	10	星期五	18	0.7375
2013-02-16	54	76	62	1.3	31	90	-7	-16	-25	-21	1024	11	56	10	10	星期六	20	0.710526
2013-02-17	72	97	62	1.4	36	89	-2	-9	-16	-12	1015	19	73	4	18	星期日	22	0.742268
2013-02-18	59	96	78	1.2	43	83	-10	-16	-22	-22	1024	11	56	3	16	星期一	19	0.614583
2013-02-19	35	58	47	1	28	76	-14	-17	-20	-24	1025	13	53	9	7	星期二	16	0.603448
2013-02-20	47	72	61	1.1	38	80	-14	-19	-23	-26	1027	11	48	8	7	星期三	15	0.652778
2013-02-21	75	109	87	1.4	51	84	-7	-14	-22	-19	1024	14	54	16	18	星期四	34	0.688073
2013-02-22	43	71	55	1.2	36	83	-9	-12	-16	-19	1023	13	54	6	12	星期五	18	0.605634
2013-02-23	36	65	52	1.2	36	78	-8	-13	-17	-19	1024	19	52	8	3	星期六	11	0.553846
2013-02-24	118	169	87	1.5	58	68	-8	-16	-23	-22	1033	5	56	6	23	星期日	29	0.698225
2013-02-25	99	127	69	1.3	54	81	-7	-16	-25	-23	1031	5	48	9	7	星期一	16	0.779528
2013-02-26	77	102	65	1.1	47	103	-3	-9	-15	-12	1017	11	76	8	7	星期二	15	0.754902
2013-02-27	73	113	69	1	51	101	0	-9	-17	-13	1015	13	63	5	9	星期三	14	0.646018
2013-02-28	51	95	55	1	47	68	0	-8	-16	-12	1009	14	73	4	8	星期四	12	0.536842
2013-03-01	35	60	41	0.8	27	95	-7	-10	-12	-12	1019	23	79	6	3	星期五	9	0.583333
2013-03-02	54	74	81	1.1	45	85	-9	-14	-18	-21	1030	11	53	3	7	星期六	10	0.72973
2013-03-03	76	107	75	1.4	60	113	-2	-11	-19	-18	1020	10	51	9	7	星期日	16	0.71028
2013-03-04	143	185	101	1.8	66	123	-3	-9	-15	-12	1019	8	68	9	19	星期一	28	0.772973
2013-03-05	66	106	79	1.4	55	67	4	-1	-5	-7	1012	21	57	8	8	星期二	16	0.622642
2013-03-06	90	118	64	1.4	70	101	6	-3	-12	-8	1014	10	64	3	6	星期三	9	0.762712
2013-03-07	57	90	48	1	43	86	2	-1	-3	-8	1009	16	59	7	8	星期四	15	0.633333
2013-03-08	24	37	38	0.7	34	85	-3	-8	-12	-18	1011	10	49	8	7	星期五	15	0.648649
2013-03-09	28	48	43	0.8	33	78	-4	-9	-13	-14	1008	18	69	7	8	星期六	15	0.583333
2013-03-10	36	54	47	1	37	88	-5	-11	-17	-18	1024	11	59	4	4	星期日	8	0.666667
2013-03-11	52	107	64	1.2	45	86	4	-4	-13	-11	1015	21	52	10	23	星期一	33	0.485981
2013-03-12	54	91	60	1.1	47	86	3	-3	-8	-9	1014	16	52	4	12	星期二	16	0.593407
2013-03-13	34	66	47	1	40	81	-5	-9	-13	-15	1024	11	60	4	5	星期三	9	0.515152
2013-03-14	43	89	53	1.2	41	80	1	-6	-13	-11	1021	21	57	1	9	星期四	10	0.483146
2013-03-15	85	126	70	1.3	52	86	3	-1	-7	-7	1019	19	65	9	8	星期五	17	0.674603
2013-03-16	38	64	48	0.9	42	89	4	-3	-11	-11	1021	11	51	9	14	星期六	23	0.59375
2013-03-17	79	118	49	1.1	45	97	7	3	-1	-4	1005	23	56	2	3	星期日	5	0.669492
2013-03-18	21	38	26	0.8	31	85	-1	-6	-10	-12	1007	14	62	6	17	星期一	23	0.552632
2013-03-19	19	59	28	0.8	31	75	-7	-10	-14	-17	1016	11	54	11	8	星期二	19	0.322034
2013-03-20	25	68	34	0.8	35	77	-7	-11	-15	-17	1019	11	56	6	5	星期三	11	0.367647
2013-03-21	42	189	40	0.9	31	83	5	-2	-10	-11	1006	26	53	8	9	星期四	17	0.222222
2013-03-22	24	115	28	0.6	28	76	-3	-7	-9	-14	1015	18	49	7	7	星期五	14	0.208696
2013-03-23	33	101	39	0.7	36	65	-2	-6	-10	-13	1017	8	51	4	12	星期六	16	0.326733
2013-03-24	38	84	33	0.8	37	72	-1	-4	-7	-10	1018	6	64	8	3	星期日	11	0.452381
2013-03-25	38	86	36	0.9	33	78	1	-4	-9	-9	1018	10	64	15	17	星期一	32	0.44186
2013-03-26	63	159	54	1	41	100	8	1	-5	-7	1009	26	49	8	8	星期二	16	0.396226
2013-03-27	27	92	32	0.8	34	80	3	-1	-4	-6	1009	18	67	7	9	星期三	16	0.293478
2013-03-28	27	63	41	0.8	34	84	0	-3	-7	-7	1016	13	72	7	12	星期四	19	0.428571
2013-03-29	22	53	26	0.7	31	73	0	-3	-6	-9	1021	14	60	4	5	星期五	9	0.415094
2013-03-30	35	98	38	0.9	43	74	2	-2	-7	-10	1022	11	55	4	12	星期六	16	0.357143
2013-03-31	64	111	39	1.1	48	74	4	-1	-5	-7	1020	10	61	3	7	星期日	10	0.576577
2013-04-01	77	174	39	1.4	63	88	6	0	-5	-7	1021	5	60	7	14	星期一	21	0.442529
2013-04-02	54	131	43	1.2	52	97	9	2	-5	-7	1012	14	48	10	17	星期二	27	0.412214
2013-04-03	48	225	29	1.1	34	80	7	3	-1	-8	1013	19	40	14	11	星期三	25	0.213333
2013-04-04	46	132	27	1	43	59	3	0	-3	-4	1019	5	72	4	9	星期四	13	0.348485
2013-04-05	40	52	22	1	32	56	0	-2	-3	-2	1017	10	90	5	3	星期五	8	0.769231
2013-04-06	34	55	34	1	34	87	2	-1	-5	-7	1015	10	65	2	7	星期六	9	0.618182
2013-04-07	30	84	25	1	39	87	3	-1	-6	-9	1011	8	55	9	10	星期日	19	0.357143
2013-04-08	49	103	36	1.1	56	58	1	-2	-5	-4	1008	5	80	14	9	星期一	23	0.475728
2013-04-09	23	58	30	1	38	75	4	-1	-6	-7	1010	14	62	7	15	星期二	22	0.396552
2013-04-10	24	75	25	1	33	84	6	1	-3	-6	1010	11	58	4	7	星期三	11	0.32
2013-04-11	26	49	25	0.9	36	61	3	1	-1	-3	1012	10	82	5	4	星期四	9	0.530612
2013-04-12	34	75	24	1	34	95	9	4	-1	-3	1009	16	57	5	7	星期五	12	0.453333
2013-04-13	59	426	23	1.1	30	80	8	3	-2	-8	1002	23	43	5	7	星期六	12	0.138498
2013-04-14	64	429	11	0.9	16	69	5	1	-3	-12	1002	24	33	3	5	星期日	8	0.149184
2013-04-15	33	112	10	1.1	27	86	6	2	-2	-11	1007	16	35	5	15	星期一	20	0.294643
2013-04-16	48	168	14	1.1	42	88	8	3	-2	-10	1008	11	36	8	4	星期二	12	0.285714
2013-04-17	49	166	14	1.1	39	88	7	1	-4	-10	1013	10	40	5	6	星期三	11	0.295181
2013-04-18	39	144	14	1.1	37	69	6	1	-3	-6	1017	13	57	3	7	星期四	10	0.270833
2013-04-19	62	170	18	1.2	47	81	8	2	-3	-7	1020	10	51	2	8	星期五	10	0.364706
2013-04-20	70	197	19	1.2	46	97	11	4	-3	-9	1016	8	38	7	7	星期六	14	0.35533
2013-04-21	70	202	18	1	54	108	13	6	-2	-9	1016	11	33	6	5	星期日	11	0.346535
2013-04-22	111	259	30	1.4	48	125	20	10	1	-4	1011	18	34	4	10	星期一	14	0.428571
2013-04-23	93	148	24	1.5	46	94	12	8	3	1	1011	23	67	12	13	星期二	25	0.628378
2013-04-24	45	118	12	1.2	37	84	14	8	2	2	1005	13	65	5	3	星期三	8	0.381356
2013-04-25	40	84	10	1.1	38	74	12	7	2	1	1004	14	69	5	6	星期四	11	0.47619
2013-04-26	45	77	12	1.1	41	86	14	9	4	2	1009	10	67	7	2	星期五	9	0.584416
2013-04-27	52	120	16	1.1	49	113	19	11	3	0	1013	11	44	4	8	星期六	12	0.433333
2013-04-28	84	161	17	1.1	46	146	22	14	7	-1	1010	16	33	7	2	星期日	9	0.521739
2013-04-29	46	78	9	0.8	37	57	12	9	7	6	1002	13	77	4	10	星期一	14	0.589744
2013-04-30	36	80	11	0.9	39	81	15	10	6	6	1010	10	73	6	10	星期二	16	0.45
2013-05-01	71	159	12	1	53	95	15	9	4	2	1013	6	63	5	5	星期三	10	0.446541
2013-05-02	73	196	11	1.1	51	105	13	9	4	0	1015	8	52	8	15	星期四	23	0.372449
2013-05-03	102	239	14	1.3	64	111	19	11	3	0	1014	10	47	6	8	星期五	14	0.426778
2013-05-04	84	206	24	1.3	50	142	23	14	5	1	1012	14	39	6	3	星期六	9	0.407767
2013-05-05	64	154	27	1.1	38	135	27	18	9	2	1012	21	33	9	15	星期日	24	0.415584
2013-05-06	48	124	15	1	47	121	23	16	9	2	1016	10	36	7	20	星期一	27	0.387097
2013-05-07	122	262	32	1.6	50	219	31	19	8	5	1015	13	36	9	14	星期二	23	0.465649
2013-05-08	76	238	28	1.2	31	165	30	23	16	2	1011	31	27	8	14	星期三	22	0.319328
2013-05-09	58	157	23	1.1	29	158	26	21	15	4	1007	26	34	8	9	星期四	17	0.369427
2013-05-10	41	63	10	1	26	75	18	14	12	10	995	10	77	7	6	星期五	13	0.650794
2013-05-11	23	78	15	1	28	91	21	14	9	6	992	19	54	5	20	星期六	25	0.294872
2013-05-12	19	79	10	0.9	26	92	20	16	11	4	999	16	47	7	7	星期日	14	0.240506
2013-05-13	41	121	18	1.1	38	115	24	17	9	4	1005	10	41	7	13	星期一	20	0.338843
2013-05-14	40	83	10	1	29	118	21	17	13	10	1005	16	64	5	8	星期二	13	0.481928
2013-05-15	41	99	10	0.9	33	95	20	16	11	9	1016	10	69	7	12	星期三	19	0.414141
2013-05-16	46	125	9	0.9	36	127	24	16	8	8	1019	6	58	8	9	星期四	17	0.368
2013-05-17	35	135	12	0.7	28	127	25	20	16	8	1011	21	45	9	11	星期五	20	0.259259
2013-05-18	66	129	18	0.9	30	148	26	20	14	11	1006	19	55	4	2	星期六	6	0.511628
2013-05-19	48	106	11	0.7	27	119	25	18	11	9	996	14	67	1	10	星期日	11	0.45283
2013-05-20	16	36	6	0.6	33	56	13	10	8	7	994	23	81	9	14	星期一	23	0.444444
2013-05-21	33	113	10	0.8	41	73	18	13	8	7	1000	11	66	8	8	星期二	16	0.292035
2013-05-22	42	167	14	0.8	52	99	25	16	7	6	1011	10	50	9	8	星期三	17	0.251497
2013-05-23	38	145	15	0.7	47	148	30	21	12	7	1009	13	38	9	11	星期四	20	0.262069
2013-05-24	40	155	14	0.6	44	66	23	17	12	4	1012	11	38	8	14	星期五	22	0.258065
2013-05-25	51	163	15	0.8	41	137	28	19	10	8	1011	11	46	2	9	星期六	11	0.312883
2013-05-26	56	131	11	0.6	26	135	29	23	18	11	1010	21	42	2	9	星期日	11	0.427481
2013-05-27	39	100	7	0.5	26	103	27	22	18	10	1008	19	44	9	13	星期一	22	0.39
2013-05-28	32	104	10	0.6	39	96	27	22	18	13	1002	14	54	10	12	星期二	22	0.307692
2013-05-29	24	138	9	0.4	24	59	22	19	16	5	999	18	38	7	10	星期三	17	0.173913
2013-05-30	25	111	13	0.4	32	99	29	21	14	-1	1001	18	21	9	14	星期四	23	0.225225
2013-05-31	66	235	24	0.8	33	173	33	27	20	4	998	31	24	9	20	星期五	29	0.280851
2013-06-01	66	131	13	0.6	31	113	25	18	12	2	1006	19	30	13	12	星期六	25	0.503817
2013-06-02	52	165	13	0.6	54	83	26	17	9	-1	1009	6	28	11	15	星期日	26	0.315152
2013-06-03	43	102	10	0.6	39	117	24	18	12	9	1005	14	57	9	22	星期一	31	0.421569
2013-06-04	31	74	6	0.6	39	92	21	17	13	11	1013	13	66	10	5	星期二	15	0.418919
2013-06-05	53	107	9	0.7	54	148	27	20	14	12	1015	6	57	7	7	星期三	14	0.495327
2013-06-06	58	95	8	0.7	40	169	28	22	16	14	1013	10	59	1	11	星期四	12	0.610526
2013-06-07	40	87	9	0.6	37	102	26	23	20	14	1009	16	56	13	12	星期五	25	0.45977
2013-06-08	41	113	14	0.6	39	153	31	23	17	11	1007	16	41	5	4	星期六	9	0.362832
2013-06-09	43	107	11	0.6	33	127	31	23	16	11	1008	18	46	6	4	星期日	10	0.401869
2013-06-10	22	80	11	0.5	39	81	26	19	13	7	1012	5	45	4	10	星期一	14	0.275
2013-06-11	34	81	8	0.55	58	47	21	18	16	12	1009	6	65	5	10	星期二	15	0.419753
2013-06-12	24	37	4	0.6	28	62	20	18	15	14	1007	10	82	1	2	星期三	3	0.648649
2013-06-13	35	65	7	0.6	31	127	27	20	14	12	1011	14	60	7	7	星期四	14	0.538462
2013-06-14	63	124	19	0.7	39	215	30	24	19	11	1009	19	44	6	10	星期五	16	0.508065
2013-06-15	61	135	19	0.7	32	168	27	23	19	11	1007	21	42	2	4	星期六	6	0.451852
2013-06-16	80	150	18	0.9	46	101	24	20	16	14	1005	14	67	1	5	星期日	6	0.533333
2013-06-17	32	52	6	0.6	32	113	27	21	15	15	1001	10	73	7	14	星期一	21	0.615385
2013-06-18	33	86	6	0.7	46	79	23	19	15	14	999	8	76	5	7	星期二	12	0.383721
2013-06-19	39	98	7	0.8	46	96	28	20	13	14	1001	6	71	12	7	星期三	19	0.397959
2013-06-20	29	68	6	0.7	46	98	25	20	15	15	1006	6	71	12	6	星期四	18	0.426471
2013-06-21	35	100	7	0.7	48	93	27	21	16	15	1009	5	69	6	4	星期五	10	0.35
2013-06-22	30	110	7	0.6	47	105	28	22	16	14	1007	5	65	3	3	星期六	6	0.272727
2013-06-23	45	126	11	0.8	57	124	29	22	16	16	1005	5	64	4	5	星期日	9	0.357143
2013-06-24	48	106	9	0.8	49	152	29	23	18	16	1005	8	64	9	5	星期一	14	0.45283
2013-06-25	55	107	6	0.8	43	127	27	22	18	17	1004	8	68	7	8	星期二	15	0.514019
2013-06-26	37	75	3	0.7	32	98	24	21	19	17	1001	10	76	6	20	星期三	26	0.493333
2013-06-27	31	53	3	0.6	27	83	23	21	19	18	1000	11	84	5	15	星期四	20	0.584906
2013-06-28	42	78	4	0.7	30	107	27	23	19	17	1002	16	75	5	13	星期五	18	0.538462
2013-06-29	57	106	4	0.7	34	99	25	21	17	18	1007	10	79	2	5	星期六	7	0.537736
2013-06-30	34	81	5	0.5	23	127	29	24	20	17	1005	21	65	5	3	星期日	8	0.419753
2013-07-01	25	42	3	0.5	20	76	24	21	19	17	1002	18	74	9	14	星期一	23	0.595238
2013-07-02	20	33	3	0.5	25	71	22	20	18	17	992	11	88	12	8	星期二	20	0.606061
2013-07-03	15	29	3	0.4	16	83	27	22	18	17	988	21	78	5	11	星期三	16	0.517241
2013-07-04	13	30	3	0.5	26	66	26	22	19	18	990	14	75	6	13	星期四	19	0.433333
2013-07-05	17	46	5	0.5	31	83	29	24	19	18	995	8	71	6	10	星期五	16	0.369565
2013-07-06	29	88	8	0.6	38	143	31	23	17	17	1003	10	62	2	5	星期六	7	0.329545
2013-07-07	57	100	5	0.7	22	135	30	26	21	18	1002	16	61	2	3	星期日	5	0.57
2013-07-08	79	145	7	0.8	39	64	24	22	20	18	1004	14	78	9	18	星期一	27	0.544828
2013-07-09	72	157	6	0.9	47	64	25	21	18	19	1005	5	84	18	11	星期二	29	0.458599
2013-07-10	44	130	8	0.7	39	92	28	22	17	18	1007	5	76	10	9	星期三	19	0.338462
2013-07-11	36	97	9	0.5	42	108	29	23	18	18	1007	6	68	11	12	星期四	23	0.371134
2013-07-12	30	67	7	0.6	38	115	29	24	18	18	1006	6	70	6	3	星期五	9	0.447761
2013-07-13	44	104	9	0.7	62	96	28	22	17	18	1009	5	73	7	6	星期六	13	0.423077
2013-07-14	48	99	6	0.7	43	116	29	24	19	18	1009	6	71	4	15	星期日	19	0.484848
2013-07-15	31	66	4	0.7	24	71	28	24	20	19	1006	11	73	12	20	星期一	32	0.469697
2013-07-16	12	20	4	0.5	18	59	25	22	19	20	998	19	84	7	10	星期二	17	0.6
2013-07-17	20	61	9	0.6	34	111	30	24	18	17	1006	13	66	5	9	星期三	14	0.327869
2013-07-18	20	64	5	0.5	29	87	28	23	19	18	1007	11	66	10	15	星期四	25	0.3125
2013-07-19	22	44	4	0.6	24	58	23	22	21	19	1004	10	83	9	12	星期五	21	0.5
2013-07-20	26	60	4	0.6	27	76	26	22	18	19	1003	10	80	7	13	星期六	20	0.433333
2013-07-21	39	116	7	0.7	40	89	29	22	16	17	1006	3	68	10	10	星期日	20	0.336207
2013-07-22	22	80	6	0.6	32	98	30	24	19	17	1006	5	64	15	30	星期一	45	0.275
2013-07-23	28	70	4	0.6	29	88	29	24	20	20	1001	8	75	13	14	星期二	27	0.4
2013-07-24	22	43	3	0.6	33	78	24	22	20	19	996	5	87	7	29	星期三	36	0.511628
2013-07-25	14	44	3	0.5	25	59	27	23	19	18	999	10	80	9	9	星期四	18	0.318182
2013-07-26	19	69	4	0.6	30	70	29	24	20	19	1003	6	73	13	21	星期五	34	0.275362
2013-07-27	31	110	4	0.7	33	87	29	24	19	20	1003	5	76	5	23	星期六	28	0.281818
2013-07-28	28	49	2	0.7	26	55	24	22	20	20	999	6	87	6	9	星期日	15	0.571429
2013-07-29	21	52	3	0.6	22	96	31	26	20	21	1000	8	74	9	21	星期一	30	0.403846
2013-07-30	24	62	4	0.8	26	95	27	24	21	19	1000	11	75	16	28	星期二	44	0.387097
2013-07-31	28	83	6	0.8	34	117	30	24	19	19	1002	6	70	8	22	星期三	30	0.337349
2013-08-01	30	87	4	0.8	27	136	31	26	20	21	1006	6	72	10	17	星期四	27	0.344828
2013-08-02	39	109	3	0.8	24	91	30	27	23	21	1008	11	71	9	17	星期五	26	0.357798
2013-08-03	67	130	4	0.8	21	134	30	27	23	21	1004	13	71	5	8	星期六	13	0.515385
2013-08-04	112	192	6	1	21	147	30	26	21	21	999	14	71	14	16	星期日	30	0.583333
2013-08-05	28	54	3	0.7	21	104	26	22	19	18	998	13	74	22	45	星期一	67	0.518519
2013-08-06	39	82	5	0.8	21	130	30	25	20	19	1001	16	71	30	32	星期二	62	0.47561
2013-08-07	93	211	3	0.9	23	133	32	28	24	22	1001	16	73	18	32	星期三	50	0.440758
2013-08-08	62	119	3	0.8	28	75	26	24	22	21	999	11	84	12	30	星期四	42	0.521008
2013-08-09	71	148	7	1.2	24	132	30	26	22	21	1000	16	74	27	24	星期五	51	0.47973
2013-08-10	32	91	7	0.6	26	116	30	25	20	19	1005	14	66	15	35	星期六	50	0.351648
2013-08-11	147	297	8	1.2	27	159	31	27	23	22	1008	14	76	26	40	星期日	66	0.494949
2013-08-12	61	107	4	0.6	19	99	31	26	22	21	1005	16	74	28	60	星期一	88	0.570093
2013-08-13	41	76	10	0.7	18	153	30	27	23	21	1004	19	71	43	51	星期二	94	0.539474
2013-08-14	54	98	8	0.6	21	128	29	26	22	20	1003	16	73	21	62	星期三	83	0.55102
2013-08-15	37	71	5	0.6	29	94	27	23	20	19	1003	14	79	28	64	星期四	92	0.521127
2013-08-16	34	58	4	0.8	28	75	24	22	20	21	998	10	88	36	44	星期五	80	0.586207
2013-08-17	15	33	4	0.6	23	68	27	22	18	19	998	10	83	23	21	星期六	44	0.454545
2013-08-18	18	46	5	0.7	24	43	25	21	18	18	1005	5	82	24	34	星期日	58	0.391304
2013-08-19	20	62	7	0.7	27	56	26	21	16	16	1008	6	75	36	78	星期一	114	0.322581
2013-08-20	35	120	10	0.8	37	66	27	20	14	15	1011	5	72	54	67	星期二	121	0.291667
2013-08-21	35	87	8	0.8	33	54	24	20	16	17	1008	8	77	38	87	星期三	125	0.402299
2013-08-22	33	62	9	0.8	25	93	27	23	18	17	1006	16	72	59	92	星期四	151	0.532258
2013-08-23	18	62	7	0.5	28	71	26	21	17	15	1008	10	66	56	112	星期五	168	0.290323
2013-08-24	26	87	9	0.6	36	73	27	21	15	15	1008	6	67	31	83	星期六	114	0.298851
2013-08-25	26	87	10	0.6	32	89	27	21	16	14	1007	6	65	30	85	星期日	115	0.298851
2013-08-26	19	73	7	0.5	29	70	23	18	13	12	1008	8	71	66	100	星期一	166	0.260274
2013-08-27	26	93	9	0.6	37	82	24	18	12	12	1010	6	67	53	88	星期二	141	0.27957
2013-08-28	26	61	6	0.7	36	37	19	17	16	14	1006	6	84	34	70	星期三	104	0.42623
2013-08-29	12	23	4	0.5	20	45	17	14	10	12	1002	11	85	36	44	星期四	80	0.521739
2013-08-30	15	57	8	0.5	30	57	21	14	8	8	1009	6	66	39	36	星期五	75	0.263158
2013-08-31	20	75	7	0.6	28	43	19	14	9	9	1011	6	72	35	50	星期六	85	0.266667
2013-09-01	24	79	7	0.6	31	32	19	13	8	9	1014	6	76	24	49	星期日	73	0.303797
2013-09-02	20	40	6	0.6	31	29	19	14	10	10	1016	5	81	24	45	星期一	69	0.5
2013-09-03	32	97	9	0.8	42	53	21	14	8	9	1017	5	76	21	28	星期二	49	0.329897
2013-09-04	52	174	11	1.1	47	82	22	14	8	9	1017	5	71	14	25	星期三	39	0.298851
2013-09-05	50	180	11	1.1	50	74	24	17	9	11	1018	3	69	20	28	星期四	48	0.277778
2013-09-06	29	74	7	0.8	33	76	24	18	13	13	1017	6	76	31	23	星期五	54	0.391892
2013-09-07	35	57	6	0.9	42	50	21	17	12	13	1017	6	82	17	41	星期六	58	0.614035
2013-09-08	34	87	7	0.8	44	95	23	17	11	12	1018	6	73	11	18	星期日	29	0.390805
2013-09-09	34	78	8	0.8	32	113	24	19	14	13	1014	11	70	19	43	星期一	62	0.435897
2013-09-10	58	95	12	0.9	32	82	21	16	10	14	1012	14	76	15	19	星期二	34	0.610526
2013-09-11	25	106	7	0.6	35	67	24	16	8	7	1014	8	53	15	12	星期三	27	0.235849
2013-09-12	32	95	16	1	36	149	29	21	13	11	1012	14	52	22	22	星期四	44	0.336842
2013-09-13	51	92	12	0.7	26	129	25	20	15	13	1006	16	64	13	19	星期五	32	0.554348
2013-09-14	34	76	9	0.5	24	81	25	18	10	11	1005	14	58	11	15	星期六	26	0.447368
2013-09-15	15	80	8	0.4	30	60	20	12	5	-1	1013	11	43	21	19	星期日	40	0.1875
2013-09-16	23	104	18	0.5	39	104	24	14	5	2	1010	14	43	16	30	星期一	46	0.221154
2013-09-17	33	127	16	0.5	45	56	23	13	4	2	1018	5	48	17	19	星期二	36	0.259843
2013-09-18	27	87	12	0.5	39	71	22	14	7	5	1024	6	52	18	14	星期三	32	0.310345
2013-09-19	38	121	13	0.6	27	136	25	18	12	11	1011	18	56	5	17	星期四	22	0.31405
2013-09-20	23	57	10	0.4	26	72	25	18	10	7	1014	13	52	7	16	星期五	23	0.403509
2013-09-21	24	91	10	0.5	45	71	23	16	8	7	1019	5	60	12	17	星期六	29	0.263736
2013-09-22	21	77	7	0.6	35	95	28	19	11	8	1017	11	51	9	7	星期日	16	0.272727
2013-09-23	21	46	7	0.5	28	53	20	14	8	9	1015	14	73	15	13	星期一	28	0.456522
2013-09-24	21	70	9	0.6	36	53	17	10	4	1	1018	6	56	18	11	星期二	29	0.3
2013-09-25	27	90	11	0.6	42	58	16	9	2	-1	1016	8	53	8	13	星期三	21	0.3
2013-09-26	26	81	16	0.6	37	71	19	10	2	-1	1015	13	45	13	11	星期四	24	0.320988
2013-09-27	37	104	21	0.7	31	167	25	17	9	4	1009	24	40	11	15	星期五	26	0.355769
2013-09-28	73	121	26	0.9	37	168	24	18	13	8	1011	19	52	6	7	星期六	13	0.603306
2013-09-29	50	101	18	0.7	47	70	20	14	7	3	1019	13	49	13	9	星期日	22	0.49505
2013-09-30	68	136	16	0.9	60	98	22	13	5	5	1020	5	54	7	15	星期一	22	0.5
2013-10-01	75	101	10	1.1	42	34	17	12	8	9	1016	10	82	4	8	星期二	12	0.742574
2013-10-02	15	45	6	0.5	30	66	13	8	4	0	1017	10	60	10	6	星期三	16	0.333333
2013-10-03	15	47	8	0.5	31	67	9	4	-1	-7	1019	10	46	11	8	星期四	19	0.319149
2013-10-04	70	128	26	0.9	35	182	23	12	2	3	1012	19	48	10	22	星期五	32	0.546875
2013-10-05	83	140	24	1	59	89	16	13	9	2	1023	10	49	4	2	星期六	6	0.592857
2013-10-06	139	201	26	1.4	75	141	27	17	8	7	1023	8	51	6	4	星期日	10	0.691542
2013-10-07	73	134	20	1	52	59	16	10	4	1	1022	13	45	3	7	星期一	10	0.544776
2013-10-08	110	198	21	1.1	72	89	16	8	-1	-6	1020	6	40	9	7	星期二	16	0.555556
2013-10-09	202	282	33	1.7	86	114	21	12	4	2	1011	13	45	14	15	星期三	29	0.716312
2013-10-10	77	111	15	1.1	46	99	20	16	12	9	1009	14	72	6	7	星期四	13	0.693694
2013-10-11	18	27	4	0.5	28	38	12	8	4	3	1010	11	80	10	7	星期五	17	0.666667
2013-10-12	30	68	9	0.7	38	60	14	8	3	-1	1016	13	55	4	9	星期六	13	0.441176
2013-10-13	85	147	17	1	55	77	19	11	3	1	1020	10	52	4	12	星期日	16	0.578231
2013-10-14	40	78	10	0.6	31	47	12	4	-2	-5	1024	14	50	8	7	星期一	15	0.512821
2013-10-15	45	100	17	0.8	41	51	6	1	-4	-9	1029	6	48	7	13	星期二	20	0.45
2013-10-16	149	221	21	1.2	73	80	9	2	-4	-8	1026	5	50	6	5	星期三	11	0.674208
2013-10-17	295	394	26	1.9	100	103	13	4	-4	-6	1028	5	51	5	4	星期四	9	0.748731
2013-10-18	194	268	40	1.6	80	100	17	10	3	-1	1026	14	45	6	9	星期五	15	0.723881
2013-10-19	151	199	37	1.4	63	96	16	11	7	3	1025	13	56	1	10	星期六	11	0.758794
2013-10-20	186	231	42	1.7	73	43	14	10	5	7	1024	5	81	6	15	星期日	21	0.805195
2013-10-21	319	415	30	2.4	84	23	13	8	3	5	1025	3	88	6	7	星期一	13	0.768675
2013-10-22	445	617	33	3.3	109	54	17	9	2	4	1025	3	85	6	8	星期二	14	0.721232
2013-10-23	161	218	30	1.6	59	39	14	9	4	3	1021	8	75	6	4	星期三	10	0.738532
2013-10-24	38	89	35	0.7	30	33	7	3	1	-1	1019	8	67	6	6	星期四	12	0.426966
2013-10-25	61	84	28	0.8	38	24	7	3	-1	0	1020	13	79	7	6	星期五	13	0.72619
2013-10-26	93	150	63	1.2	60	38	10	4	-2	-1	1020	6	69	2	4	星期六	6	0.62
2013-10-27	125	182	60	1.4	64	77	15	8	1	0	1017	11	58	7	8	星期日	15	0.686813
2013-10-28	144	194	50	1.3	48	60	12	8	4	3	1021	14	68	6	5	星期一	11	0.742268
2013-10-29	58	93	37	1	43	28	4	1	-3	-3	1026	8	69	4	9	星期二	13	0.623656
2013-10-30	57	97	55	1	44	40	9	2	-4	-4	1026	11	60	6	6	星期三	12	0.587629
2013-10-31	126	211	66	1.5	75	55	11	6	0	-2	1027	10	61	6	9	星期四	15	0.597156
2013-11-01	236	370	55	2.2	100	56	12	4	-3	-1	1027	3	69	4	6	星期五	10	0.637838
2013-11-02	187	252	86	2.1	69	69	13	8	3	2	1019	13	62	8	14	星期六	22	0.742063
2013-11-03	177	237	62	2.1	59	34	12	8	3	4	1019	11	78	2	6	星期日	8	0.746835
2013-11-04	113	175	52	1.2	58	51	13	6	-1	-2	1024	11	63	9	8	星期一	17	0.645714
2013-11-05	62	116	66	1	47	52	14	8	2	-1	1019	21	51	9	6	星期二	15	0.534483
2013-11-06	67	124	53	1	41	68	14	9	4	-1	1010	24	47	8	4	星期三	12	0.540323
2013-11-07	40	75	27	0.7	33	69	2	-1	-3	-8	1018	14	56	5	3	星期四	8	0.533333
2013-11-08	58	100	49	0.9	39	43	8	1	-5	-7	1023	11	51	4	7	星期五	11	0.58
2013-11-09	51	104	40	0.7	28	37	9	2	-6	-8	1022	18	46	3	7	星期六	10	0.490385
2013-11-10	22	69	43	0.6	21	47	-1	-6	-9	-16	1021	16	41	2	4	星期日	6	0.318841
2013-11-11	27	65	53	0.7	31	57	-3	-8	-12	-16	1025	10	48	6	11	星期一	17	0.415385
2013-11-12	48	98	59	0.8	39	39	1	-4	-8	-12	1023	10	49	8	9	星期二	17	0.489796
2013-11-13	44	88	60	0.7	37	50	7	1	-6	-11	1019	16	42	4	4	星期三	8	0.5
2013-11-14	59	118	64	0.9	43	47	9	3	-2	-4	1012	21	52	4	2	星期四	6	0.5
2013-11-15	77	146	77	1	57	42	9	2	-4	-7	1015	14	49	5	1	星期五	6	0.527397
2013-11-16	147	205	53	1.4	60	18	2	0	-2	-3	1015	6	84	9	0	星期六	9	0.717073
2013-11-17	44	62	41	0.6	28	43	-2	-3	-5	-6	1013	14	84	8	1	星期日	9	0.709677
2013-11-18	20	57	38	0.5	25	38	-4	-6	-6	-7	1011	19	86	6	7	星期一	13	0.350877
2013-11-19	19	78	48	0.6	27	35	-5	-6	-6	-8	1015	14	85	4	10	星期二	14	0.24359
2013-11-20	28	41	61	0.7	33	39	-3	-4	-6	-7	1020	11	82	6	4	星期三	10	0.682927
2013-11-21	76	115	132	1.2	62	42	-1	-6	-10	-10	1023	13	67	2	4	星期四	6	0.66087
2013-11-22	76	107	116	1.1	67	48	3	-3	-9	-8	1020	13	62	4	3	星期五	7	0.71028
2013-11-23	155	199	128	2	89	38	2	-4	-11	-6	1018	8	76	2	5	星期六	7	0.778894
2013-11-24	191	239	108	2.3	77	16	3	-4	-12	-5	1014	6	88	5	5	星期日	10	0.799163
2013-11-25	47	65	51	0.7	33	38	-1	-6	-9	-8	1006	18	74	6	7	星期一	13	0.723077
2013-11-26	35	57	79	0.7	37	53	-5	-9	-13	-15	1010	13	57	11	4	星期二	15	0.614035
2013-11-27	23	56	68	0.5	28	50	-9	-12	-16	-18	1012	16	55	9	8	星期三	17	0.410714
2013-11-28	31	71	90	0.7	34	45	-7	-11	-15	-17	1015	18	57	11	8	星期四	19	0.43662
2013-11-29	38	74	88	0.8	43	42	-1	-9	-16	-15	1013	14	53	5	6	星期五	11	0.513514
2013-11-30	49	83	84	0.9	54	54	-1	-6	-11	-14	1020	11	49	2	8	星期六	10	0.590361
2013-12-01	61	104	86	1	57	43	0	-5	-10	-13	1017	18	50	2	6	星期日	8	0.586538
2013-12-02	98	143	127	1.9	77	37	3	-1	-5	-8	1016	13	61	6	14	星期一	20	0.685315
2013-12-03	169	235	138	2.5	93	24	2	-1	-4	-4	1018	6	77	6	5	星期二	11	0.719149
2013-12-04	75	106	98	1.1	58	52	3	0	-3	-6	1016	18	65	5	3	星期三	8	0.707547
2013-12-05	46	79	97	0.9	43	38	-2	-6	-12	-12	1020	10	62	9	6	星期四	15	0.582278
2013-12-06	92	139	95	1.3	60	35	-3	-9	-15	-14	1019	6	65	9	7	星期五	16	0.661871
2013-12-07	102	147	103	1.5	59	40	-2	-9	-15	-14	1023	6	65	3	5	星期六	8	0.693878
2013-12-08	105	141	107	1.5	60	19	-3	-9	-15	-11	1020	6	76	6	6	星期日	12	0.744681
2013-12-09	85	106	74	1	54	38	-7	-9	-12	-13	1019	8	75	6	9	星期一	15	0.801887
2013-12-10	106	133	140	1.1	60	30	-8	-13	-18	-15	1017	6	77	9	7	星期二	16	0.796992
2013-12-11	116	147	88	1.1	56	33	-10	-14	-19	-16	1015	6	81	7	9	星期三	16	0.789116
2013-12-12	71	110	94	0.8	41	38	-11	-15	-19	-17	1014	10	79	5	4	星期四	9	0.645455
2013-12-13	46	67	121	0.7	37	43	-15	-19	-24	-24	1019	13	60	10	4	星期五	14	0.686567
2013-12-14	53	76	111	0.8	40	39	-13	-18	-23	-22	1023	14	64	2	5	星期六	7	0.697368
2013-12-15	75	107	128	1	51	34	-9	-14	-19	-19	1032	13	67	3	5	星期日	8	0.700935
2013-12-16	152	190	150	1.9	72	32	-7	-13	-20	-19	1034	6	68	8	8	星期一	16	0.8
2013-12-17	253	330	131	2.2	75	21	-14	-19	-24	-21	1035	3	77	7	4	星期二	11	0.766667
2013-12-18	123	156	123	1.1	59	30	-15	-18	-20	-19	1030	6	78	5	5	星期三	10	0.788462
2013-12-19	182	224	134	1.6	66	30	-12	-16	-19	-19	1026	6	78	5	4	星期四	9	0.8125
2013-12-20	96	124	137	1.1	56	28	-11	-14	-18	-16	1030	6	78	3	6	星期五	9	0.774194
2013-12-21	160	208	158	1.6	70	40	-13	-18	-22	-21	1033	8	74	0	3	星期六	3	0.769231
2013-12-22	132	191	149	1.6	70	41	-10	-17	-23	-21	1032	8	70	1	3	星期日	4	0.691099
2013-12-23	180	225	159	1.9	82	40	-9	-14	-21	-19	1032	8	73	10	10	星期一	20	0.8
2013-12-24	179	238	159	2.1	82	37	-7	-15	-23	-21	1034	8	66	8	3	星期二	11	0.752101
2013-12-25	143	183	161	1.8	71	36	-6	-12	-19	-16	1025	10	67	6	4	星期三	10	0.781421
2013-12-26	98	123	104	1.2	49	43	-14	-17	-19	-19	1026	10	73	6	3	星期四	9	0.796748
2013-12-27	131	166	178	1.4	68	37	-12	-19	-25	-22	1026	6	70	9	1	星期五	10	0.789157
2013-12-28	102	143	125	1.3	61	40	-13	-19	-25	-22	1020	11	66	2	7	星期六	9	0.713287
2013-12-29	85	125	159	1.3	63	44	-6	-12	-17	-18	1011	19	57	3	2	星期日	5	0.68
2013-12-30	81	125	146	1.3	64	37	-5	-11	-16	-15	1009	16	60	7	12	星期一	19	0.648
2013-12-31	43	104	89	0.8	38	50	-2	-6	-8	-13	1002	21	49	7	5	星期二	12	0.413462
2014-01-01	26.3	50.9	49.7	0.591	25	39	-7	-12	-21	-19	1009	16	52	1	5	星期三	6	0.516699
2014-01-02	47.3	100.3	63.8	0.983	43.6	27.1	-5	-14	-23	-19	1015	11	54	12	13	星期四	25	0.471585
2014-01-03	89.8	135.6	78.8	1.126	54.1	23.9	-9	-15	-22	-20	1022	8	65	7	12	星期五	19	0.662242
2014-01-04	108.7	148	71.6	1.493	63.5	23.3	-8	-16	-23	-22	1025	6	65	3	11	星期六	14	0.734459
2014-01-05	195.3	263.6	92	2.296	82.5	21.9	-9	-17	-24	-22	1026	5	65	3	4	星期日	7	0.740895
2014-01-06	128.9	172	94.1	1.481	61	30.5	-2	-11	-21	-17	1023	11	61	6	8	星期一	14	0.749419
2014-01-07	67.4	97.8	67.1	0.977	37.5	31.2	-2	-9	-16	-13	1023	16	65	8	10	星期二	18	0.689162
2014-01-08	34.1	67.7	50.9	0.571	28.7	40.6	-14	-18	-22	-25	1028	13	50	2	11	星期三	13	0.503693
2014-01-09	52.1	83	61.6	0.786	37.7	35.8	-14	-18	-22	-26	1026	13	49	6	12	星期四	18	0.627711
2014-01-10	58.5	90	78.2	0.823	44	30.5	-10	-16	-22	-24	1026	14	48	9	10	星期五	19	0.65
2014-01-11	57.5	97.8	80	0.826	42	33	-7	-13	-19	-21	1026	16	50	4	8	星期六	12	0.587935
2014-01-12	69.1	101.2	58.9	0.824	39.3	35.3	-19	-23	-27	-28	1034	8	57	5	9	星期日	14	0.682806
2014-01-13	85.9	122.9	70.5	1.148	48.9	27.8	-16	-21	-26	-29	1033	10	47	10	11	星期一	21	0.698942
2014-01-14	100.6	141.2	82.5	1.353	56.7	29.5	-9	-17	-25	-25	1033	10	53	5	2	星期二	7	0.712465
2014-01-15	108.8	149.4	110	1.511	57.8	28	-7	-12	-16	-17	1028	13	62	10	6	星期三	16	0.728246
2014-01-16	124.4	161	78.2	1.258	53.3	36.5	-13	-19	-25	-24	1034	6	64	7	3	星期四	10	0.772671
2014-01-17	126	165.6	99.8	1.431	62	30.6	-12	-21	-30	-26	1030	5	60	7	9	星期五	16	0.76087
2014-01-18	120.9	160.5	73.4	1.273	51.4	30.7	-12	-17	-21	-22	1032	8	63	2	5	星期六	7	0.753271
2014-01-19	72	97.8	81.2	1.094	44.2	34.8	-10	-17	-23	-19	1026	10	70	10	7	星期日	17	0.736196
2014-01-20	103.2	125	83.7	1.25	54.4	33.5	-11	-16	-21	-19	1023	8	74	4	10	星期一	14	0.8256
2014-01-21	157.8	199.7	87.7	1.618	60.1	30.7	-12	-18	-25	-22	1027	11	66	5	10	星期二	15	0.790185
2014-01-22	104.5	137.5	120.6	1.589	68.4	34.1	-6	-12	-18	-17	1023	10	62	4	10	星期三	14	0.76
2014-01-23	81	111.1	96	1.07	42.9	54.9	3	-6	-13	-11	1014	21	54	6	4	星期四	10	0.729073
2014-01-24	127.6	158	76.6	1.351	51	48.3	0	-7	-16	-11	1017	13	68	3	2	星期五	5	0.807595
2014-01-25	115.1	148.4	62.1	1.304	56.3	29.4	-9	-14	-19	-19	1024	8	67	2	3	星期六	5	0.775606
2014-01-26	50.8	80.3	74.9	0.865	39	41	-7	-14	-21	-22	1025	13	47	5	2	星期日	7	0.632628
2014-01-27	35.2	106	65.5	0.721	26.8	44.8	-1	-8	-14	-14	1014	19	51	5	7	星期一	12	0.332075
2014-01-28	32.9	68	55.7	0.689	23.8	50.7	-12	-16	-19	-24	1026	14	45	8	5	星期二	13	0.483824
2014-01-29	47.2	107.4	70.3	0.901	28.6	50.9	2	-7	-16	-16	1009	21	48	5	3	星期三	8	0.439479
2014-01-30	65.5	98.5	76.4	0.874	26.9	40.6	-10	-14	-20	-20	1017	10	62	2	1	星期四	3	0.664975
2014-01-31	164.1	216.9	101.7	1.33	38.5	41.8	-6	-13	-21	-21	1022	8	60	0	1	星期五	1	0.75657
2014-02-01	133.1	164.8	100.2	1.476	40.2	63.4	-2	-12	-22	-18	1017	6	58	1	2	星期六	3	0.807646
2014-02-02	45.5	260.9	52.3	0.804	16.3	57.3	0	-8	-17	-16	1010	23	47	3	1	星期日	4	0.174396
2014-02-03	22.2	56.8	44.5	0.679	15.2	52.9	-16	-19	-22	-28	1022	13	39	4	8	星期一	12	0.390845
2014-02-04	29.8	55	58.4	0.789	21.6	46.2	-14	-18	-23	-28	1026	11	42	1	3	星期二	4	0.541818
2014-02-05	57.9	85.5	71.7	1.105	33.3	40	-11	-18	-25	-25	1030	8	49	0	11	星期三	11	0.677193
2014-02-06	66.7	93.2	70.9	1.153	35.3	40.5	-10	-16	-21	-22	1032	8	56	8	16	星期四	24	0.715665
2014-02-07	73.3	103.3	90	1.089	38.7	47.3	-9	-18	-26	-22	1030	5	59	11	4	星期五	15	0.709584
2014-02-08	67.6	94.9	63.8	1.038	31.9	57.6	-9	-13	-19	-20	1026	10	57	12	15	星期六	27	0.712329
2014-02-09	54	77.2	57.4	0.808	35.3	43.3	-13	-18	-23	-26	1033	6	49	2	13	星期日	15	0.699482
2014-02-10	59.9	86.8	67.7	1.01	40.5	41.5	-9	-17	-25	-24	1034	8	50	5	10	星期一	15	0.690092
2014-02-11	57.7	86	83.6	1.015	45.6	44.9	-7	-15	-23	-23	1030	6	50	11	8	星期二	19	0.67093
2014-02-12	107.8	149.1	79.7	1.336	57.3	42.7	-7	-16	-24	-21	1034	5	61	8	9	星期三	17	0.723005
2014-02-13	78.5	106.5	84	1.073	51.7	45.4	-7	-16	-25	-22	1036	5	52	5	11	星期四	16	0.737089
2014-02-14	99.2	154.8	90.4	1.337	49.4	49.8	-2	-10	-17	-14	1025	13	61	5	2	星期五	7	0.640827
2014-02-15	127.8	165.9	117.1	1.353	55.5	45.4	-2	-8	-13	-13	1026	6	65	1	6	星期六	7	0.770344
2014-02-16	107.3	138.8	82.8	1.193	50.8	55.9	-6	-11	-16	-15	1031	6	70	5	3	星期日	8	0.773055
2014-02-17	125.9	163.9	67.8	1.445	63.7	38.7	-7	-14	-22	-18	1037	3	66	2	9	星期一	11	0.768151
2014-02-18	74.4	101.6	57	1.068	49.8	40.3	-6	-14	-22	-21	1035	5	51	13	5	星期二	18	0.732283
2014-02-19	72.6	115.7	86.6	1.191	58.7	43.3	-6	-12	-18	-19	1031	5	55	3	7	星期三	10	0.627485
2014-02-20	71	101.7	77.5	1.173	53	45.6	-5	-13	-21	-20	1031	3	53	8	10	星期四	18	0.698132
2014-02-21	67.3	101	69.4	1.054	55.5	61.7	-1	-9	-16	-16	1031	10	50	5	10	星期五	15	0.666337
2014-02-22	99	146.2	81.7	1.186	68.3	51.9	-1	-9	-16	-15	1034	5	60	3	10	星期六	13	0.677155
2014-02-23	85	119.6	78.6	1.099	68.8	44.3	0	-9	-18	-15	1032	3	60	1	4	星期日	5	0.710702
2014-02-24	163.9	225.1	107	1.845	78	43.1	3	-4	-12	-8	1026	10	71	6	2	星期一	8	0.728121
2014-02-25	227.8	285.8	82.7	2.028	67.5	42.9	7	1	-4	-2	1025	10	73	8	3	星期二	11	0.797061
2014-02-26	139.6	195.2	74.6	1.291	41.9	80.1	11	6	1	-2	1019	16	59	5	2	星期三	7	0.715164
2014-02-27	29	61	36.7	0.55	25.6	51.6	1	-3	-6	-9	1023	14	56	11	7	星期四	18	0.47541
2014-02-28	29.3	60	71.6	0.623	36.6	41.3	-4	-7	-10	-17	1027	8	42	1	5	星期五	6	0.488333
2014-03-01	38	70.5	47.7	0.578	32	59.1	0	-6	-12	-15	1025	6	48	2	5	星期六	7	0.539007
2014-03-02	44.2	75.1	58	0.665	39.1	42	-2	-7	-12	-16	1026	8	47	10	5	星期日	15	0.588549
2014-03-03	41.3	74	58.6	0.689	36.8	46.4	1	-6	-11	-15	1025	8	43	8	7	星期一	15	0.558108
2014-03-04	41.7	77	54.9	0.667	33.3	53.8	-1	-6	-10	-16	1025	10	43	6	17	星期二	23	0.541558
2014-03-05	39	79.9	50	0.728	32	47.2	-5	-9	-12	-18	1024	10	46	8	6	星期三	14	0.48811
2014-03-06	28.5	66.8	49.4	0.597	27	43.9	-6	-10	-14	-22	1026	11	37	2	7	星期四	9	0.426647
2014-03-07	33.5	80.9	50.7	0.724	35.7	40.4	-4	-9	-14	-21	1027	14	37	7	9	星期五	16	0.414091
2014-03-08	43.2	98.1	61.7	0.871	42.8	35.6	-2	-8	-13	-21	1022	11	35	6	8	星期六	14	0.440367
2014-03-09	44.1	93.4	55.9	0.857	41.4	35	-2	-7	-11	-19	1023	11	36	2	1	星期日	3	0.472163
2014-03-10	57.3	112.9	73.1	1.063	48.5	40.2	4	-3	-11	-18	1024	8	32	8	11	星期一	19	0.507529
2014-03-11	82.7	131.8	74.9	1.133	45.8	46.6	3	0	-2	-8	1017	11	54	4	6	星期二	10	0.627466
2014-03-12	109.4	153.3	46	1.092	47.5	43.6	0	-4	-8	-6	1021	10	74	5	4	星期三	9	0.713633
2014-03-13	87.7	132.1	52.9	1.054	58.7	41.7	3	-3	-10	-11	1021	6	57	6	9	星期四	15	0.663891
2014-03-14	68.9	123.8	60.1	0.946	55.4	50.9	6	-1	-8	-13	1016	8	42	3	8	星期五	11	0.556543
2014-03-15	78.7	141	65	1.015	46.7	62.6	8	3	-1	-9	1011	13	41	1	7	星期六	8	0.558156
2014-03-16	73.3	120.6	53.7	0.924	52.8	50.2	8	1	-6	-8	1020	6	48	2	10	星期日	12	0.607794
2014-03-17	65.7	110.6	48	0.971	49.9	47.6	8	4	0	-5	1010	10	57	4	12	星期一	16	0.594033
2014-03-18	43.8	77	41.6	0.812	39	49.4	8	2	-4	-8	1022	11	52	8	11	星期二	19	0.568831
2014-03-19	54.1	110.3	52.6	0.955	50.2	41.7	8	2	-4	-8	1019	6	48	6	16	星期三	22	0.490481
2014-03-20	34	52.3	29.9	0.627	31.9	46.5	5	1	-3	-6	1020	13	60	12	9	星期四	21	0.650096
2014-03-21	42.6	78.9	58.7	0.927	48.5	39.3	9	2	-6	-8	1019	8	46	7	5	星期五	12	0.539924
2014-03-22	51.9	95.6	54.3	0.915	55.2	53.8	14	6	-2	-8	1020	6	37	2	1	星期六	3	0.542887
2014-03-23	78.7	136.7	51.3	1.059	62.7	60.1	15	7	-1	-8	1021	13	33	3	2	星期日	5	0.575713
2014-03-24	103.1	238	58	1.267	51	83	16	9	2	-3	1010	18	42	4	9	星期一	13	0.433193
2014-03-25	137.6	206.7	79.1	1.345	63.9	77.9	17	10	4	0	1010	14	50	6	5	星期二	11	0.665699
2014-03-26	187	275.5	59.3	1.598	74.8	62.8	19	10	1	1	1010	8	54	4	6	星期三	10	0.678766
2014-03-27	136.5	227.1	52.9	1.44	71.5	60.5	19	10	2	1	1011	10	47	4	3	星期四	7	0.601057
2014-03-28	109.4	142.7	29.4	1.309	45.2	61.9	13	10	6	6	1009	11	81	3	1	星期五	4	0.766643
2014-03-29	51	77.2	25.1	1.055	39.8	45.8	11	7	2	3	1012	8	79	0	3	星期六	3	0.660622
2014-03-30	61.5	135.3	27.7	1.339	47	38.4	15	7	-1	-3	1013	10	59	4	5	星期日	9	0.454545
2014-03-31	38.7	98.4	28.7	0.863	42.7	51.5	12	6	-1	-9	1017	10	33	7	5	星期一	12	0.393293
2014-04-01	99.5	162.7	55	1.241	57.4	76.5	18	9	1	-3	1012	8	40	6	6	星期二	12	0.611555
2014-04-02	48.3	101.2	18.5	0.716	29.3	58.8	8	4	0	-3	1017	13	57	4	5	星期三	9	0.477273
2014-04-03	29.2	72.3	21.5	0.604	33.2	44.2	5	1	-3	-9	1022	10	45	6	2	星期四	8	0.403873
2014-04-04	33.3	67.7	27.6	0.611	36.2	44.6	5	1	-3	-6	1015	11	60	4	2	星期五	6	0.491876
2014-04-05	25.3	56.5	21	0.498	29.5	45.9	6	1	-3	-8	1017	13	52	0	3	星期六	3	0.447788
2014-04-06	36.7	102.2	37.6	0.733	48.1	39.5	15	5	-5	-8	1012	13	37	4	4	星期日	8	0.3591
2014-04-07	68.9	154.5	30.3	1.121	55.3	52.3	18	9	0	-7	1012	6	36	6	9	星期一	15	0.445955
2014-04-08	91.3	211.1	42.9	1.297	68.9	53.4	21	11	2	-5	1013	11	31	5	8	星期二	13	0.432496
2014-04-09	88.1	183.6	36.8	1.02	56.2	58.6	12	7	1	-4	1015	13	41	5	1	星期三	6	0.479847
2014-04-10	52.2	121.4	24.6	0.806	53.9	44.4	16	6	-4	-10	1023	8	31	6	11	星期四	17	0.429984
2014-04-11	72.4	164.1	24	1.136	64.5	46	19	8	-2	-11	1020	6	28	0	6	星期五	6	0.441194
2014-04-12	74.1	196	23.6	1.182	74.6	48.4	21	10	0	-9	1018	6	24	5	4	星期六	9	0.378061
2014-04-13	72.3	178.8	26.2	1.077	76.7	59.4	22	12	2	-8	1018	6	23	5	9	星期日	14	0.404362
2014-04-14	90.5	233.8	31.6	1.257	54	96.7	25	17	8	-1	1012	18	28	5	8	星期一	13	0.387083
2014-04-15	28.4	92.5	11.7	0.579	31	59.9	14	9	5	-13	1020	14	18	8	9	星期二	17	0.307027
2014-04-16	38.8	99	15	0.682	40	55.1	16	9	3	-12	1016	11	19	7	10	星期三	17	0.391919
2014-04-17	33.2	77.1	17.4	0.545	35.1	57.5	12	6	0	-11	1017	10	27	3	12	星期四	15	0.43061
2014-04-18	38.5	79.1	15.6	0.511	36.3	58.7	14	9	4	-11	1021	10	22	8	11	星期五	19	0.486726
2014-04-19	58.7	120.6	18.9	0.64	54.9	57.8	17	8	-1	-9	1020	6	27	3	16	星期六	19	0.486733
2014-04-20	40.3	97.8	13.6	0.573	33.8	63.2	13	9	4	-2	1011	19	41	1	9	星期日	10	0.412065
2014-04-21	36.9	97.4	13.4	0.658	44.4	48.3	19	11	3	-4	1011	11	33	7	5	星期一	12	0.37885
2014-04-22	42.6	106.7	17.8	0.639	51.1	51.5	21	12	4	-7	1011	11	25	4	1	星期二	5	0.39925
2014-04-23	48	134.5	16.9	0.702	34.7	85.3	25	18	10	-2	1010	18	25	7	2	星期三	9	0.356877
2014-04-24	57.5	130.9	20.3	0.739	27.7	108.9	25	18	11	3	1014	21	38	9	9	星期四	18	0.439267
2014-04-25	50.8	111.4	15	0.687	31.4	115.4	26	19	12	-1	1017	21	23	10	5	星期五	15	0.456014
2014-04-26	46.9	122.8	14.7	0.604	27.5	63.7	19	14	8	4	1018	21	51	5	6	星期六	11	0.381922
2014-04-27	34.7	88.3	8.7	0.513	30.1	40.7	20	13	6	-6	1020	11	31	5	3	星期日	8	0.392978
2014-04-28	53.8	137.4	15.7	0.748	48.5	49.5	21	11	2	-4	1020	8	32	7	1	星期一	8	0.391557
2014-04-29	76.7	199.8	19.1	1.113	66.2	50.4	25	14	3	-4	1013	5	28	7	3	星期二	10	0.383884
2014-04-30	82.5	200.2	23.4	1.136	70.8	65.5	27	17	8	-4	1007	10	25	13	5	星期三	18	0.412088
2014-05-01	75.4	165.1	26.1	1.06	35.6	132.2	29	21	14	1	1005	19	23	10	5	星期四	15	0.456693
2014-05-02	43.2	87.9	7.2	0.605	25.8	46	14	8	2	-2	1007	13	58	6	12	星期五	18	0.491468
2014-05-03	30.3	46.2	6	0.565	20.6	64.2	13	7	1	-2	1013	14	50	2	11	星期六	13	0.655844
2014-05-04	23.7	42	6	0.604	23.2	55.4	11	6	1	3	1006	11	75	12	14	星期日	26	0.564286
2014-05-05	19.2	36.6	9.5	0.56	26.5	39.1	9	5	1	0	1009	11	68	7	15	星期一	22	0.52459
2014-05-06	31.2	70.9	12.1	0.642	40.7	39.5	16	9	2	-1	1010	6	52	7	3	星期二	10	0.440056
2014-05-07	44.9	109.4	18	0.796	47.4	54.7	18	10	3	0	1008	6	47	14	11	星期三	25	0.41042
2014-05-08	24.3	53	8.5	0.569	30.9	48.3	15	10	6	2	1013	11	55	8	10	星期四	18	0.458491
2014-05-09	36.5	114.9	13.7	0.782	57.4	34.3	21	12	3	-1	1019	5	43	8	10	星期五	18	0.317668
2014-05-10	39.5	113.3	13	0.813	56.2	50.8	24	16	8	3	1019	8	40	5	20	星期六	25	0.348632
2014-05-11	58.5	122.1	13.2	0.967	66.5	31.2	17	14	12	8	1011	8	69	7	6	星期日	13	0.479115
2014-05-12	18.8	20.2	8.4	0.679	21.6	76.9	14	12	10	9	993	18	81	6	16	星期一	22	0.930693
2014-05-13	19.2	38	14.8	0.763	34.7	66.3	22	16	10	9	995	11	65	14	9	星期二	23	0.505263
2014-05-14	24.6	42.1	10.5	0.714	40.7	49.6	17	13	10	9	998	8	72	6	12	星期三	18	0.584323
2014-05-15	12.7	26.6	8.5	0.576	23.9	52	16	13	11	8	998	10	73	5	6	星期四	11	0.477444
2014-05-16	20.2	34.5	7.8	0.651	40.2	36.1	17	13	9	9	1009	6	79	5	5	星期五	10	0.585507
2014-05-17	30.1	62.9	10.1	0.761	47.9	45.6	20	14	9	8	1013	5	66	6	2	星期六	8	0.478537
2014-05-18	29.2	61.3	9.8	0.694	46	46.5	18	14	11	9	1011	10	69	3	10	星期日	13	0.476346
2014-05-19	40.4	68.3	9.8	0.859	46.1	47.5	16	13	10	11	1008	8	83	12	17	星期一	29	0.591508
2014-05-20	33.3	48	11.2	0.76	34.3	71.8	17	14	12	11	1004	11	82	7	10	星期二	17	0.69375
2014-05-21	27.9	53.9	9.5	0.694	41.8	62.1	22	17	11	10	1005	11	66	5	7	星期三	12	0.517625
2014-05-22	32.7	92	10.4	0.761	48.6	67.4	24	18	11	9	1010	5	56	8	8	星期四	16	0.355435
2014-05-23	50.8	122.7	15.3	0.855	44	99.4	29	23	17	12	1009	16	50	6	2	星期五	8	0.414018
2014-05-24	76.1	166.2	19.2	0.856	55.6	72.3	25	20	15	12	1011	8	60	3	15	星期六	18	0.457882
2014-05-25	29.1	58.3	6.5	0.557	26.3	70.3	19	17	14	12	1002	19	76	5	5	星期日	10	0.499142
2014-05-26	22	59.1	8.2	0.525	30.5	45.1	16	13	11	9	993	16	72	11	6	星期一	17	0.37225
2014-05-27	21.1	55.4	10.1	0.51	41	50.4	25	17	9	9	995	10	60	7	6	星期二	13	0.380866
2014-05-28	17.9	58.4	10.3	0.394	35.6	65.3	27	21	15	5	997	14	37	11	9	星期三	20	0.306507
2014-05-29	27.9	95.3	9.6	0.498	55.6	43.6	28	19	11	1	1001	11	28	6	9	星期四	15	0.29276
2014-05-30	32.8	96.4	13.3	0.599	62.9	40.5	28	19	10	5	1009	6	39	4	9	星期五	13	0.340249
2014-05-31	51.2	151.9	19.3	0.787	66	137.6	34	26	17	9	1006	18	30	4	5	星期六	9	0.337064
2014-06-01	84.9	178.5	28.3	1.077	62.5	133.5	34	27	21	12	1008	14	37	4	4	星期日	8	0.47563
2014-06-02	54.6	126.8	15.8	0.706	52.7	101.2	32	27	21	10	1009	11	34	2	11	星期一	13	0.430599
2014-06-03	30	76.2	13.5	0.609	57.1	73.2	31	24	18	11	1009	8	42	6	18	星期二	24	0.393701
2014-06-04	31.1	82.5	13.2	0.661	51.4	96.2	31	24	18	12	1006	8	43	6	8	星期三	14	0.37697
2014-06-05	50.5	92.2	11.6	0.745	45.3	92.9	28	23	19	16	1005	16	60	7	7	星期四	14	0.547722
2014-06-06	29.5	64.9	10	0.626	48.8	26.5	22	19	17	14	1006	10	65	10	6	星期五	16	0.454545
2014-06-07	30.8	51.3	5.9	0.562	44.7	34.6	21	18	15	14	1006	10	79	5	5	星期六	10	0.60039
2014-06-08	19.1	30.4	4.1	0.536	27.3	57.4	22	19	17	15	1005	11	80	3	7	星期日	10	0.628289
2014-06-09	26.2	53.9	6.9	0.683	45.1	62.8	25	19	14	13	1010	8	69	5	6	星期一	11	0.486085
2014-06-10	60.6	103.9	8.4	0.892	62.5	35.8	23	18	14	14	1011	5	79	17	5	星期二	22	0.583253
2014-06-11	49.1	81.4	7.2	0.654	42.9	49.1	23	19	16	16	1008	5	81	10	8	星期三	18	0.603194
2014-06-12	26	57.5	6.1	0.516	33	50.6	26	20	14	14	1006	11	69	4	5	星期四	9	0.452174
2014-06-13	17.5	46.3	6.7	0.487	35.9	48.9	27	21	15	9	1007	8	49	5	3	星期五	8	0.37797
2014-06-14	19.3	60.8	6.2	0.433	43.3	57.5	32	24	17	9	1003	13	37	2	3	星期六	5	0.317434
2014-06-15	24.4	63.4	9	0.616	49.2	65	30	24	18	13	1003	11	55	3	3	星期日	6	0.384858
2014-06-16	47.5	133.7	11.4	0.917	60.5	50.2	28	22	16	13	1004	3	54	10	22	星期一	32	0.355273
2014-06-17	60.2	112.3	10.4	0.865	61	73.1	26	21	17	16	1003	6	67	7	5	星期二	12	0.536064
2014-06-18	50.7	77.5	6	0.897	49.3	64.3	25	21	17	16	1003	6	79	9	2	星期三	11	0.654194
2014-06-19	32.3	59.4	8.7	0.725	35.7	61	25	20	16	14	1005	5	66	3	4	星期四	7	0.543771
2014-06-20	34.7	101.8	9.8	0.675	54.3	43	26	20	14	14	1009	3	63	6	4	星期五	10	0.340864
2014-06-21	46	123.9	9.8	0.717	62.5	46.1	28	22	15	13	1009	3	57	2	6	星期六	8	0.371267
2014-06-22	31.9	84.4	9.6	0.577	52.1	46	29	22	15	13	1008	6	53	4	1	星期日	5	0.377962
2014-06-23	41.5	134.5	13.7	0.852	70.6	32.6	29	22	16	14	1006	3	56	1	13	星期一	14	0.30855
2014-06-24	28	65.3	9.6	0.584	49.5	66.5	31	24	19	15	1003	13	56	4	3	星期二	7	0.42879
2014-06-25	41.8	94	14.7	0.925	37.4	137.8	31	24	19	14	1003	18	47	7	4	星期三	11	0.444681
2014-06-26	41.8	65	7.6	0.687	28	74.5	23	20	18	16	1003	16	71	10	8	星期四	18	0.643077
2014-06-27	27	43.9	2.5	0.674	29	57.3	22	20	18	17	1002	11	86	8	6	星期五	14	0.615034
2014-06-28	31.7	58.3	3.6	0.668	32.9	59.9	27	22	18	18	1003	6	78	4	5	星期六	9	0.543739
2014-06-29	35	73	4.5	0.693	44.2	50.3	29	23	18	18	1006	5	71	3	6	星期日	9	0.479452
2014-06-30	36.1	93.1	7.3	0.792	53.8	55.5	31	24	19	18	1007	5	66	8	17	星期一	25	0.387755
2014-07-01	43.9	91.6	8.1	0.771	47	71.1	31	26	20	19	1008	6	69	7	3	星期二	10	0.479258
2014-07-02	41.3	75.2	8.2	0.778	40	69.5	30	26	21	18	1006	10	64	6	5	星期三	11	0.549202
2014-07-03	62.5	114	4.8	0.827	38.4	87	29	24	20	18	1003	6	67	8	12	星期四	20	0.548246
2014-07-04	99	168.2	7.7	1.041	28.3	110.1	29	24	21	19	1006	14	67	5	12	星期五	17	0.588585
2014-07-05	78	140.1	5.3	0.891	27.4	112.2	32	26	21	19	1008	13	64	6	9	星期六	15	0.556745
2014-07-06	47.3	90.7	5.3	0.769	26.7	93.5	28	23	19	18	1005	16	67	3	4	星期日	7	0.521499
2014-07-07	29.9	64.8	5.2	0.639	34.2	78.9	30	23	16	17	1005	6	63	7	9	星期一	16	0.46142
2014-07-08	33	67	7.3	0.645	26.6	95.3	25	23	21	17	1000	21	65	7	16	星期二	23	0.492537
2014-07-09	29.5	69	9.1	0.566	25.1	74.3	29	24	19	12	999	21	45	4	5	星期三	9	0.427536
2014-07-10	15.5	43.6	6	0.488	24.5	42.7	25	20	16	15	996	13	67	5	11	星期四	16	0.355505
2014-07-11	14.1	35.8	3.8	0.529	26.8	33.2	24	20	17	16	998	8	76	3	7	星期五	10	0.393855
2014-07-12	18.5	44.1	3.6	0.523	28.9	36.9	25	21	17	17	1001	6	76	6	8	星期六	14	0.419501
2014-07-13	18.7	48.2	3.8	0.594	36.8	29.2	25	21	17	16	1002	5	78	1	10	星期日	11	0.387967
2014-07-14	19.5	53	6.7	0.552	35.1	44	28	21	15	15	1005	5	67	8	17	星期一	25	0.367925
2014-07-15	49.3	95.9	9.8	0.892	27.5	117.6	31	24	19	17	1006	11	63	7	7	星期二	14	0.514077
2014-07-16	38.7	67.3	6.2	0.742	31.1	88.2	28	23	18	17	1007	10	75	11	6	星期三	17	0.575037
2014-07-17	28	51.3	4.5	0.669	28.9	78	25	22	19	18	1007	10	81	9	14	星期四	23	0.545809
2014-07-18	50.3	113.1	3.1	0.85	37.9	54.2	27	23	19	19	1009	10	80	7	7	星期五	14	0.444739
2014-07-19	61.7	131.5	2.7	0.866	27.7	64.5	29	24	20	21	1010	8	78	2	5	星期六	7	0.469202
2014-07-20	85.7	173	2.4	0.97	18.2	93.3	32	28	24	22	1005	18	70	8	8	星期日	16	0.495376
2014-07-21	41.5	65.5	4	0.633	20	68.5	27	23	20	19	1000	24	78	8	21	星期一	29	0.633588
2014-07-22	21.3	44.5	8.5	0.604	21.3	53.2	28	23	19	18	1003	13	73	8	11	星期二	19	0.478652
2014-07-23	24.2	52.2	8.5	0.635	24.5	72.2	28	23	18	17	1001	14	70	9	13	星期三	22	0.463602
2014-07-24	57	91.9	6.4	0.774	37.8	51.9	25	20	15	14	1006	6	72	2	18	星期四	20	0.620239
2014-07-25	142.5	204.8	8.7	1.309	50.4	55.7	26	20	14	13	1010	5	68	8	24	星期五	32	0.695801
2014-07-26	149.7	199.2	5.7	1.275	35	86.1	26	21	17	16	1008	6	72	7	4	星期六	11	0.751506
2014-07-27	104.2	171.5	5.5	1.164	37.6	67.4	29	22	15	17	1011	6	69	6	7	星期日	13	0.60758
2014-07-28	80.4	128.7	8.4	1.023	22.9	109.5	30	24	19	17	1006	14	62	10	19	星期一	29	0.624709
2014-07-29	64.2	100.1	7.6	0.807	21.8	110	29	24	20	16	1006	14	57	8	16	星期二	24	0.641359
2014-07-30	44.3	77.2	7.4	0.731	25.2	96.1	27	23	20	16	1007	16	60	12	20	星期三	32	0.573834
2014-07-31	39.4	80.8	8.2	0.718	31.5	72.8	30	24	19	18	1008	10	64	24	16	星期四	40	0.487624
2014-08-01	41.7	86.1	6	0.771	26.9	77.7	30	26	21	21	1007	13	70	19	14	星期五	33	0.484321
2014-08-02	40	82	4.7	0.781	26.5	67.6	33	27	22	22	1004	10	73	14	7	星期六	21	0.487805
2014-08-03	37.6	73.6	4.2	0.712	23.8	66	29	25	21	21	1003	5	83	11	13	星期日	24	0.51087
2014-08-04	22.8	51.5	8	0.604	29.5	46.9	25	22	19	17	1004	6	74	15	38	星期一	53	0.442718
2014-08-05	17.2	50.7	8.5	0.607	31.3	52	28	21	14	14	1005	5	63	23	41	星期二	64	0.33925
2014-08-06	22	61.3	5.5	0.658	33.5	49.8	26	20	15	15	1007	6	74	15	42	星期三	57	0.358891
2014-08-07	40.3	80.3	7	0.798	41.1	47	26	19	13	12	1011	5	64	25	23	星期四	48	0.501868
2014-08-08	40.5	89.7	8.6	0.729	43.4	60.8	28	20	13	13	1012	5	61	21	41	星期五	62	0.451505
2014-08-09	35	82.1	7	0.684	34.4	85.1	30	22	15	16	1009	8	62	14	19	星期六	33	0.426309
2014-08-10	32	80.7	6.1	0.723	39.5	74.9	29	23	17	15	1004	8	59	19	23	星期日	42	0.39653
2014-08-11	38.5	90.5	9.6	0.752	46.5	50.1	27	20	14	14	1002	5	68	36	58	星期一	94	0.425414
2014-08-12	29.3	65	5.7	0.639	32.8	48.6	27	21	15	16	1004	6	75	37	56	星期二	93	0.450769
2014-08-13	22.5	69.9	9.5	0.603	41.5	48.7	29	21	13	11	1008	5	53	62	86	星期三	148	0.321888
2014-08-14	24.2	66.2	8	0.631	42.7	52.4	23	19	15	15	1009	6	71	62	70	星期四	132	0.365559
2014-08-15	30.6	58.6	4.5	0.726	37.5	58.1	27	21	16	16	1008	8	74	46	74	星期五	120	0.522184
2014-08-16	30.4	57.9	4.6	0.729	35.1	59.2	26	21	16	14	1009	10	68	20	48	星期六	68	0.525043
2014-08-17	44.3	83.6	5.1	0.821	29.7	89	28	22	17	16	1011	13	67	45	52	星期日	97	0.529904
2014-08-18	56.8	98.1	6	1.092	55.5	52.4	27	22	17	17	1013	5	77	44	71	星期一	115	0.579001
2014-08-19	47.9	100.8	6.1	0.983	48.4	52.3	28	21	15	16	1011	5	71	48	67	星期二	115	0.475198
2014-08-20	28.6	70.7	8.3	0.698	41.5	73.3	30	24	18	16	1009	10	60	52	91	星期三	143	0.404526
2014-08-21	71.5	140.1	10.1	1.34	42.3	104.1	28	24	20	18	1008	8	73	76	101	星期四	177	0.51035
2014-08-22	64.3	123.8	7.6	1.027	47.3	62.8	29	23	18	17	1008	5	71	42	81	星期五	123	0.519386
2014-08-23	43.2	110.4	6.2	0.871	41.4	68.2	30	23	16	17	1007	6	68	54	51	星期六	105	0.391304
2014-08-24	42.7	77.4	4.9	0.884	33.2	76.1	29	23	18	17	1009	8	70	35	66	星期日	101	0.55168
2014-08-25	29	53.7	4.1	0.75	31.5	73.8	26	22	18	18	1010	6	85	44	81	星期一	125	0.540037
2014-08-26	14.7	35	4.7	0.585	28.9	53.2	26	21	17	15	1012	6	68	43	45	星期二	88	0.42
2014-08-27	22.7	56.2	9	0.665	34.7	66.1	27	21	16	15	1014	10	65	43	66	星期三	109	0.403915
2014-08-28	37.7	99.1	8.9	0.97	47	71	28	21	14	17	1016	5	73	37	48	星期四	85	0.380424
2014-08-29	57.7	124.5	8.3	1.092	55.5	76.7	30	23	17	17	1016	6	69	38	48	星期五	86	0.463454
2014-08-30	33.5	81.7	6.9	0.719	39.8	73.9	29	23	17	16	1015	8	69	28	47	星期六	75	0.410037
2014-08-31	44.3	116.8	7	0.933	60.6	52.5	29	23	17	17	1014	5	72	25	43	星期日	68	0.379281
2014-09-01	46.1	110.8	7.2	0.946	59.8	47.1	28	22	16	16	1014	5	70	35	69	星期一	104	0.416065
2014-09-02	33.6	66.4	6.4	0.714	32.1	57.1	28	21	15	15	1012	8	72	36	52	星期二	88	0.506024
2014-09-03	13.7	27.7	9.4	0.539	20.3	42.4	22	18	13	12	1009	8	75	35	41	星期三	76	0.494585
2014-09-04	13.1	36.9	4	0.539	31.2	31.6	23	17	11	12	1005	6	78	29	28	星期四	57	0.355014
2014-09-05	16.5	42.2	4.5	0.584	29.5	27.5	22	17	12	13	1011	10	77	14	23	星期五	37	0.390995
2014-09-06	25	79.6	7.8	0.768	43.2	45.6	28	20	13	13	1013	5	66	18	21	星期六	39	0.31407
2014-09-07	36.1	86.8	8.4	0.809	32.4	83.3	29	21	14	14	1008	8	60	26	27	星期日	53	0.415899
2014-09-08	24.7	54.5	4.2	0.515	20.5	57	21	16	12	9	1005	11	61	3	22	星期一	25	0.453211
2014-09-09	13.8	49.9	7.7	0.531	35.2	31.8	22	14	7	5	1010	8	55	27	24	星期二	51	0.276553
2014-09-10	21.1	62.6	8.7	0.595	38.6	33.8	23	15	7	5	1015	6	52	14	27	星期三	41	0.337061
2014-09-11	23.6	81.2	10.8	0.669	38.9	29.7	22	13	6	7	1017	5	62	22	15	星期四	37	0.29064
2014-09-12	30.4	106	11.6	0.678	41.9	30.5	24	14	6	9	1017	5	67	10	17	星期五	27	0.286792
2014-09-13	30	89	6.8	0.609	39.2	38	27	17	8	8	1015	6	55	6	17	星期六	23	0.337079
2014-09-14	22	50.2	6.1	0.546	26	47.5	20	16	10	8	1014	14	59	4	17	星期日	21	0.438247
2014-09-15	22.3	52.7	7.4	0.514	30.5	29	20	14	8	1	1014	14	47	11	18	星期一	29	0.42315
2014-09-16	19.4	62	9.1	0.577	36.2	23.5	21	13	5	2	1018	10	48	16	26	星期二	42	0.312903
2014-09-17	27.9	88.7	13.8	0.83	49.3	28.6	24	14	6	4	1019	8	46	14	15	星期三	29	0.314543
2014-09-18	37.7	109.4	13.3	0.815	57.5	30.9	24	14	6	5	1019	3	56	3	6	星期四	9	0.344607
2014-09-19	24.6	67.1	9.8	0.572	40.2	46.4	26	17	8	5	1014	8	46	13	7	星期五	20	0.366617
2014-09-20	26.9	73.3	10.5	0.685	43.1	56.2	25	16	7	6	1014	5	52	10	13	星期六	23	0.366985
2014-09-21	35.6	83.8	7.6	0.789	53.5	43.7	21	16	11	9	1018	5	66	3	10	星期日	13	0.424821
2014-09-22	35.1	96.2	8.2	0.895	49.7	40.1	24	16	8	9	1019	6	62	4	17	星期一	21	0.364865
2014-09-23	44.4	96.6	9.5	0.867	47.7	27.6	17	14	11	11	1018	6	82	13	7	星期二	20	0.459627
2014-09-24	19.6	39.3	9.2	0.544	32.4	36.7	20	13	5	6	1016	6	65	4	11	星期三	15	0.498728
2014-09-25	38.6	108	12	0.903	54.8	26.3	22	12	2	1	1017	3	50	13	4	星期四	17	0.357407
2014-09-26	23.6	61.1	9.6	0.586	33.7	59.2	25	16	7	4	1012	13	46	9	7	星期五	16	0.386252
2014-09-27	23.7	44.5	4.7	0.611	28.8	45.3	17	12	7	8	1013	16	71	1	8	星期六	9	0.532584
2014-09-28	25.8	65	8.1	0.716	41.7	34.4	23	14	6	3	1016	11	52	5	4	星期日	9	0.396923
2014-09-29	13.1	29.2	8	0.494	19.8	29.8	9	4	-1	-1	1023	13	71	7	13	星期一	20	0.44863
2014-09-30	22.7	58.1	6.7	0.671	36	23.5	12	4	-3	-6	1025	5	52	4	9	星期二	13	0.390706
2014-10-01	28.6	56.1	5.4	0.639	39.8	14.2	12	6	1	-1	1020	8	69	6	3	星期三	9	0.509804
2014-10-02	33.5	63	6.3	0.674	37.8	19.6	10	7	3	2	1013	6	76	8	5	星期四	13	0.531746
2014-10-03	43.7	101.9	10	0.927	52.5	28.8	16	7	-1	-2	1017	5	55	4	12	星期五	16	0.428852
2014-10-04	50.9	123.4	12.9	1.069	58.1	24.8	18	10	2	-1	1022	6	50	4	19	星期六	23	0.41248
2014-10-05	70.2	125.5	17	0.888	57.3	36.9	18	11	4	-1	1024	6	45	1	4	星期日	5	0.559363
2014-10-06	64.1	127.7	13.5	0.903	58	37	16	7	-1	-5	1022	5	41	8	9	星期一	17	0.501958
2014-10-07	75.5	155.6	16.4	1.184	59.8	41.4	19	12	5	-1	1018	14	42	6	11	星期二	17	0.485219
2014-10-08	144.7	223.1	24.2	1.485	59.1	78	22	13	6	5	1019	13	55	6	8	星期三	14	0.648588
2014-10-09	98.3	148.4	17.9	1.105	42.8	76.7	16	10	3	6	1020	14	67	5	7	星期四	12	0.662399
2014-10-10	76.5	130.8	18.1	0.952	62.4	38.3	19	9	-1	1	1025	5	57	7	7	星期五	14	0.584862
2014-10-11	120.7	181.1	15	1.043	48.1	75.9	25	17	8	4	1020	16	42	7	9	星期六	16	0.666483
2014-10-12	29	54.5	6.7	0.478	24.9	35.8	14	8	2	-4	1028	14	45	6	10	星期日	16	0.53211
2014-10-13	89.4	169.1	16.3	1.031	55.3	36.1	10	3	-4	-8	1026	3	46	8	8	星期一	16	0.528681
2014-10-14	257	355.2	23.2	1.801	87.6	58	13	4	-4	-9	1018	8	40	3	4	星期二	7	0.723536
2014-10-15	148.6	224.6	20.5	1.162	50.6	59.5	19	10	2	-2	1009	18	41	6	5	星期三	11	0.661621
2014-10-16	63.3	119.2	9.6	0.764	42.2	41	11	8	4	-7	1016	14	35	5	3	星期四	8	0.53104
2014-10-17	138.8	207.4	18.9	1.66	76.5	42.4	17	11	4	-1	1015	10	48	6	10	星期五	16	0.669238
2014-10-18	241.5	358.6	27.8	2.102	78.4	58.7	21	12	3	3	1016	13	53	2	11	星期六	13	0.673452
2014-10-19	85.2	163.7	20	0.913	25.7	127	23	18	14	7	1011	32	47	1	8	星期日	9	0.520464
2014-10-20	61.5	100.8	17.1	0.748	33.5	56.1	17	7	-2	-12	1023	16	28	4	11	星期一	15	0.610119
2014-10-21	133.2	187	30.3	1.121	63.6	46	5	-2	-8	-15	1028	3	37	5	6	星期二	11	0.712299
2014-10-22	374.3	465.8	44.8	2.238	113.5	52.5	10	1	-7	-13	1023	6	35	8	7	星期三	15	0.803564
2014-10-23	223.2	286.4	39	1.7	70.2	48.8	16	9	3	-2	1013	19	40	5	13	星期四	18	0.77933
2014-10-24	140	199.6	26.9	1.426	43.6	74.2	20	17	13	8	1009	19	59	3	9	星期五	12	0.701403
2014-10-25	261.3	368.4	22.4	1.884	51.9	39.2	16	12	9	9	1010	10	76	6	10	星期六	16	0.709283
2014-10-26	63	173.1	17.3	0.913	23.3	41.5	11	5	-1	-9	1021	23	36	1	1	星期日	2	0.363951
2014-10-27	91.7	130.6	27.3	1.084	43.6	37.3	3	-2	-6	-13	1031	10	42	10	8	星期一	18	0.702144
2014-10-28	250.8	328.9	42.4	1.821	78.3	37	8	0	-8	-12	1029	6	40	11	7	星期二	18	0.762542
2014-10-29	264.2	349.3	60.5	2.442	93.4	45.5	15	6	-3	-7	1025	10	40	5	8	星期三	13	0.75637
2014-10-30	396.6	465.9	44.9	2.552	82.7	20.7	11	7	3	-1	1024	10	58	6	10	星期四	16	0.851256
2014-10-31	241.5	314.9	41.1	1.581	59.5	15.5	7	3	1	-1	1023	8	72	3	12	星期五	15	0.76691
2014-11-01	257.7	348.6	46	1.668	60.4	21.6	10	7	3	0	1014	8	64	5	1	星期六	6	0.739243
2014-11-02	47.5	78.3	37.9	0.798	34.4	30	6	2	-2	-8	1013	11	47	4	4	星期日	8	0.606641
2014-11-03	54.3	89.4	53	0.978	40	27.1	8	2	-4	-9	1014	13	42	6	19	星期一	25	0.607383
2014-11-04	65.9	149.2	50.7	1.217	46.5	43.2	16	8	0	-6	1013	18	34	6	12	星期二	18	0.441689
2014-11-05	60.9	132.2	44.8	1.027	33.5	62.2	14	8	1	-4	1013	27	36	8	6	星期三	14	0.460666
2014-11-06	34.7	59.8	25.4	0.822	29.7	34.4	2	-2	-8	-12	1029	10	47	4	12	星期四	16	0.580268
2014-11-07	77.4	124.9	43.9	1.175	44.2	27.8	3	-3	-9	-14	1029	13	42	6	4	星期五	10	0.619696
2014-11-08	83	137	57.1	1.049	45.5	33.4	8	1	-6	-13	1026	14	34	3	8	星期六	11	0.605839
2014-11-09	103.3	166.7	71.8	1.483	56.8	30.3	11	3	-3	-9	1022	14	37	6	4	星期日	10	0.619676
2014-11-10	102.3	168.5	69.6	1.781	63.9	32.8	14	7	-1	-7	1019	13	38	12	13	星期一	25	0.607122
2014-11-11	100.8	156.4	45.2	1.392	46.9	42.1	9	5	1	-6	1012	14	48	8	5	星期二	13	0.644501
2014-11-12	20.6	67.1	40.1	0.702	25.7	37.7	1	-3	-7	-14	1012	14	47	7	3	星期三	10	0.307004
2014-11-13	20.7	51.4	43.2	0.698	27.4	38.1	-3	-8	-12	-18	1019	14	38	2	7	星期四	9	0.402724
2014-11-14	41.1	71.3	54.6	0.843	39.7	28.3	0	-6	-11	-17	1023	8	39	5	12	星期五	17	0.576438
2014-11-15	97.9	152.5	74	1.145	53.8	24	4	-3	-9	-14	1027	10	42	4	5	星期六	9	0.641967
2014-11-16	115	182.5	61.7	1.561	64	19.3	1	-6	-13	-13	1027	3	52	0	4	星期日	4	0.630137
2014-11-17	115.9	172	70.8	1.341	61.6	23.3	2	-4	-11	-13	1028	5	54	6	19	星期一	25	0.673837
2014-11-18	113.2	184.6	63.7	1.163	54.9	31.2	5	-2	-9	-12	1027	13	49	2	8	星期二	10	0.613218
2014-11-19	117.1	179.5	65.4	1.316	59.7	30.3	8	1	-7	-9	1022	13	48	6	9	星期三	15	0.652368
2014-11-20	72.2	112.8	50.8	0.896	38.1	52.6	9	6	2	-1	1014	21	63	5	10	星期四	15	0.640071
2014-11-21	39.3	99.6	44.2	0.662	35.8	29.1	6	1	-4	-9	1019	14	46	9	3	星期五	12	0.394578
2014-11-22	45.7	78.1	60.5	0.796	45.9	24.8	2	-4	-9	-13	1027	6	46	0	8	星期六	8	0.585147
2014-11-23	76.9	126	62.3	1.169	48.2	22.6	7	-1	-9	-9	1022	13	53	1	7	星期日	8	0.610317
2014-11-24	56.6	91.7	53.4	0.833	44.5	23.1	0	-4	-9	-13	1027	8	50	5	13	星期一	18	0.61723
2014-11-25	97	145.2	60.3	1.176	55.6	23.7	3	-6	-13	-12	1021	5	59	5	7	星期二	12	0.668044
2014-11-26	58.1	115	45.4	0.878	33.1	51.3	11	3	-3	-5	1012	21	51	9	12	星期三	21	0.505217
2014-11-27	30.7	77.7	46.3	0.615	33.4	35.1	1	-4	-8	-18	1026	10	30	8	8	星期四	16	0.395109
2014-11-28	80.4	133.8	81.6	1.129	58.9	20.4	2	-4	-9	-17	1021	3	38	1	3	星期五	4	0.600897
2014-11-29	127.5	194.1	63.6	1.485	57.6	25	6	-3	-12	-12	1020	8	47	2	3	星期六	5	0.656878
2014-11-30	117.3	160.3	56.5	1.269	43.1	21.6	4	-3	-10	-7	1015	13	70	3	7	星期日	10	0.731753
2014-12-01	15.2	64.8	42.2	0.431	21.1	39	-11	-13	-16	-19	1016	16	65	6	5	星期一	11	0.234568
2014-12-02	15.6	55.6	46.9	0.407	15.1	40.6	-11	-13	-16	-25	1014	21	34	4	7	星期二	11	0.280576
2014-12-03	22.5	124.7	37.4	0.433	20.1	41.9	-13	-16	-17	-24	1013	16	44	4	2	星期三	6	0.180433
2014-12-04	30.9	62.4	56.5	0.544	26	34.5	-12	-14	-16	-21	1019	10	52	4	12	星期四	16	0.495192
2014-12-05	32.9	55.9	54.2	0.59	28.8	29.5	-12	-14	-17	-19	1020	10	65	4	11	星期五	15	0.588551
2014-12-06	44.9	57.1	59.1	0.669	34.3	28.3	-11	-14	-18	-20	1025	8	66	5	4	星期六	9	0.78634
2014-12-07	66.6	96.1	81.2	0.994	41.5	21.9	-8	-14	-20	-20	1027	10	62	2	2	星期日	4	0.693028
2014-12-08	77	109.5	80.2	1.084	44.6	20.7	-9	-14	-20	-21	1031	8	58	5	7	星期一	12	0.703196
2014-12-09	79.5	111.7	92.5	1.139	45.4	27.7	-4	-12	-20	-18	1033	10	58	5	14	星期二	19	0.711728
2014-12-10	85	103.3	72.4	1.058	38.1	32.8	-2	-8	-14	-10	1020	16	77	6	6	星期三	12	0.822846
2014-12-11	48.5	65.6	70	0.673	35.6	38	-13	-17	-20	-21	1026	11	68	5	6	星期四	11	0.739329
2014-12-12	77.8	96.3	98.6	0.959	49.1	25.4	-11	-16	-20	-18	1020	11	71	6	4	星期五	10	0.807892
2014-12-13	76.9	100.3	82.3	1.033	43.5	22.9	-15	-19	-24	-23	1024	8	68	2	2	星期六	4	0.7667
2014-12-14	92.3	113	90.6	1.142	49	21.9	-13	-19	-24	-24	1028	8	61	2	5	星期日	7	0.816814
2014-12-15	130.7	154.9	117.7	1.483	57.2	18.7	-11	-17	-24	-20	1025	5	72	6	5	星期一	11	0.84377
2014-12-16	131.3	156.7	94.3	1.244	53.7	20.7	-16	-20	-26	-22	1022	5	77	5	6	星期二	11	0.837907
2014-12-17	151.5	188.2	100.3	1.595	56.5	24	-19	-24	-30	-28	1027	6	70	5	4	星期三	9	0.804995
2014-12-18	58.5	76.4	77.3	0.947	34.9	51.7	-9	-20	-30	-27	1032	11	57	10	3	星期四	13	0.765707
2014-12-19	70.7	95.6	94.3	0.938	44	37.9	-3	-10	-17	-13	1020	16	67	11	4	星期五	15	0.73954
2014-12-20	114.2	133.4	91.1	1.102	53.5	33	-15	-18	-21	-22	1024	6	68	3	2	星期六	5	0.856072
2014-12-21	102.5	132.5	89.7	1.135	47.3	30.5	-12	-18	-23	-22	1019	11	66	8	3	星期日	11	0.773585
2014-12-22	62.5	80.8	94.9	0.953	45.2	30.5	-9	-13	-18	-19	1019	13	59	9	8	星期一	17	0.773515
2014-12-23	79.7	103.2	88.7	1.229	50.4	33.8	-2	-8	-15	-13	1018	13	66	6	2	星期二	8	0.772287
2014-12-24	114.3	139.7	92.1	1.169	51.1	30.5	-9	-15	-21	-18	1025	8	71	4	6	星期三	10	0.818182
2014-12-25	73.8	92.8	87.9	0.965	44.8	34	-7	-12	-16	-17	1028	10	66	5	4	星期四	9	0.795259
2014-12-26	79.8	106.7	106.9	1.146	54.4	28	-3	-9	-15	-15	1029	14	63	9	3	星期五	12	0.747891
2014-12-27	74.3	93.4	93	1.236	47.1	33.8	-2	-8	-13	-12	1025	11	60	3	2	星期六	5	0.795503
2014-12-28	90.8	117.9	94.7	1.289	53.7	31.9	-3	-8	-14	-12	1017	14	67	2	1	星期日	3	0.770144
2014-12-29	114.5	146.7	128.3	1.578	64.8	24.5	-3	-10	-17	-14	1011	8	71	4	12	星期一	16	0.780504
2014-12-30	183	218.3	133	1.665	70.4	29.5	-11	-14	-17	-16	1016	6	79	7	9	星期二	16	0.838296
2014-12-31	55.3	77.3	78.3	0.734	32.5	37.1	-12	-14	-17	-18	1020	11	67	4	1	星期三	5	0.715395
2015-01-01	60.5	82.5	97.1	0.806	34.3	29.1	-14	-18	-21	-22	1024	11	61	1	0	星期四	1	0.733333
2015-01-02	70.3	91.4	82.6	0.963	36.4	29.2	-12	-16	-20	-22	1024	13	58	1	2	星期五	3	0.769147
2015-01-03	41.8	64.1	86.5	0.889	36.9	36.5	-2	-8	-15	-15	1013	21	55	2	4	星期六	6	0.652106
2015-01-04	153.6	186.8	98.8	1.692	68.2	35.3	-5	-10	-14	-14	1016	8	74	7	0	星期日	7	0.82227
2015-01-05	58.6	148.6	70.4	1.043	37.6	39	-1	-8	-15	-14	1015	16	57	7	4	星期一	11	0.394347
2015-01-06	29.9	71.5	69.3	0.637	31.1	40.2	-10	-14	-21	-24	1020	13	45	6	0	星期二	6	0.418182
2015-01-07	77	115.5	85.3	1.128	48.7	25.8	-12	-18	-24	-26	1028	3	55	9	4	星期三	13	0.666667
2015-01-08	101	141.6	81.6	1.551	53.9	29.6	-8	-16	-24	-23	1029	8	53	8	7	星期四	15	0.713277
2015-01-09	121.4	159.7	117.9	1.519	65.7	26.7	-6	-12	-18	-18	1024	10	58	9	2	星期五	11	0.760175
2015-01-10	139.7	186.5	146.3	1.825	70.5	24	-4	-10	-16	-14	1020	8	74	5	1	星期六	6	0.749062
2015-01-11	131.8	167.3	104.3	1.359	58.7	30.8	-10	-15	-20	-19	1031	6	72	7	4	星期日	11	0.787806
2015-01-12	118.3	146.2	82.1	1.528	51.6	33.9	-8	-16	-23	-21	1037	8	64	2	11	星期一	13	0.809166
2015-01-13	92.2	111.3	92.8	1.424	51.5	42.9	-3	-10	-17	-15	1031	13	61	5	13	星期二	18	0.828392
2015-01-14	203	249.5	120	2.235	67.1	21	-6	-10	-13	-13	1031	5	83	8	5	星期三	13	0.813627
2015-01-15	107.1	139.3	107	1.269	52.6	38.5	-8	-11	-15	-17	1029	8	67	7	7	星期四	14	0.768844
2015-01-16	62.7	85.8	91.2	0.74	41	41.1	-11	-13	-16	-19	1024	8	64	3	1	星期五	4	0.730769
2015-01-17	47.3	81.6	67.3	0.677	38.3	42	-9	-13	-18	-19	1025	13	59	7	4	星期六	11	0.579657
2015-01-18	55.7	76.9	81.5	0.994	41.7	38.8	-6	-10	-15	-13	1016	13	67	6	1	星期日	7	0.724317
2015-01-19	109.8	133.3	97.8	1.197	56.7	37.2	-8	-14	-20	-19	1024	10	73	10	10	星期一	20	0.823706
2015-01-20	94	118.3	86.5	1.263	54.8	44.6	-7	-13	-21	-18	1026	10	61	7	5	星期二	12	0.79459
2015-01-21	195	233.3	111.7	1.856	78.1	34.3	-8	-13	-21	-17	1028	5	68	10	8	星期三	18	0.835834
2015-01-22	214.4	277.3	98.4	2.232	84.7	42.9	-7	-14	-23	-19	1025	6	69	7	5	星期四	12	0.77317
2015-01-23	133.1	170.1	97.5	1.822	62	44.2	-3	-12	-21	-16	1017	11	65	5	7	星期五	12	0.782481
2015-01-24	205.3	248.4	114	1.992	67.9	35.6	-7	-12	-17	-15	1026	10	72	6	2	星期六	8	0.82649
2015-01-25	161.3	214.7	113.7	1.93	68	47.1	-2	-9	-16	-12	1024	6	66	3	7	星期日	10	0.751281
2015-01-26	74.9	118.9	75.9	1.137	42.5	37.4	-3	-10	-17	-14	1025	11	65	7	5	星期一	12	0.629941
2015-01-27	53.7	84.4	80.1	0.841	38.7	39.7	-14	-18	-22	-26	1032	8	51	3	7	星期二	10	0.636256
2015-01-28	96.7	127.7	109.2	1.399	59.6	30.8	-11	-18	-26	-24	1034	8	56	9	9	星期三	18	0.757244
2015-01-29	77.5	105.5	104.5	1.147	52.8	41	-8	-14	-20	-21	1026	11	53	14	15	星期四	29	0.734597
2015-01-30	65	110.3	91.3	0.948	46	33.6	-12	-16	-19	-21	1029	8	61	8	7	星期五	15	0.589302
2015-01-31	73.6	108	86.8	1.17	54.1	31.7	-9	-16	-23	-22	1034	10	57	5	3	星期六	8	0.681481
2015-02-01	108	145.4	110.9	1.5	65.3	34.2	-4	-12	-19	-18	1034	10	58	7	4	星期日	11	0.742779
2015-02-02	144.9	189.8	107.1	1.925	79.5	40	-1	-9	-18	-17	1034	6	59	3	16	星期一	19	0.763435
2015-02-03	196.8	250.5	108	2.454	98.3	41.9	-1	-11	-21	-16	1030	2	65	8	7	星期二	15	0.785629
2015-02-04	211.4	277.7	84.3	1.995	80.8	43.3	-6	-10	-15	-14	1026	6	73	11	11	星期三	22	0.761253
2015-02-05	67	100.9	72.3	0.993	49.7	40.5	-6	-13	-20	-17	1025	8	66	4	6	星期四	10	0.664024
2015-02-06	52	92.3	73.7	0.957	45.3	48.9	1	-4	-10	-12	1017	16	55	14	7	星期五	21	0.56338
2015-02-07	18.4	78	39.8	0.51	20.3	55.6	-6	-14	-24	-24	1026	14	41	14	5	星期六	19	0.235897
2015-02-08	31.3	63	55.5	0.657	29.3	40.4	-16	-21	-26	-30	1029	10	39	4	4	星期日	8	0.496825
2015-02-09	55.3	86.4	81.3	0.903	42.8	37.2	-9	-16	-23	-25	1022	10	45	13	12	星期一	25	0.640046
2015-02-10	69	102.3	73.3	1.192	53.5	40	-4	-13	-23	-22	1016	8	49	14	5	星期二	19	0.674487
2015-02-11	86.6	125.4	62.3	1.241	50.8	43.7	-6	-13	-20	-19	1014	8	54	13	13	星期三	26	0.69059
2015-02-12	23.2	43.8	47.4	0.563	31.3	50.8	-4	-10	-16	-16	1015	11	62	9	5	星期四	14	0.52968
2015-02-13	53.3	85	67.2	0.916	46.7	41.4	-2	-8	-13	-14	1015	10	61	14	9	星期五	23	0.627059
2015-02-14	99.7	134.7	92.1	1.416	54.3	54.6	2	-6	-12	-11	1015	10	66	3	1	星期六	4	0.740163
2015-02-15	142.5	180.7	91.4	1.566	69.3	68.3	2	-8	-18	-12	1022	5	67	2	5	星期日	7	0.7886
2015-02-16	223.4	274.3	99.9	2.437	83	42.1	0	-4	-8	-7	1016	6	77	7	8	星期一	15	0.814437
2015-02-17	65.6	86.6	50.2	0.904	39.1	50.8	-3	-4	-5	-6	1019	10	83	4	0	星期二	4	0.757506
2015-02-18	48.5	62.7	56.4	0.77	30.5	56.8	-3	-8	-14	-12	1028	8	70	0	0	星期三	0	0.773525
2015-02-19	148.5	174	67.7	1.344	33.6	59.9	-2	-11	-20	-15	1028	8	64	0	1	星期四	1	0.853448
2015-02-20	44.9	60.3	49.5	0.75	17.7	84.1	5	-3	-12	-12	1020	16	48	5	0	星期五	5	0.74461
2015-02-21	24.6	31.9	30.7	0.72	18.4	77.9	3	1	-1	-1	1011	21	87	1	1	星期六	2	0.77116
2015-02-22	102.7	256.5	26	0.585	11.2	66.1	0	-4	-8	-11	1008	27	63	7	0	星期日	7	0.40039
2015-02-23	28.7	52	40	0.664	18.1	63.6	-5	-9	-13	-16	1016	19	56	1	3	星期一	4	0.551923
2015-02-24	67.4	97.7	76.6	1.118	39.5	59.5	-1	-9	-16	-14	1017	10	60	2	5	星期二	7	0.689867
2015-02-25	72.7	93.4	64.3	0.974	37.6	69	-4	-11	-17	-15	1020	6	66	7	9	星期三	16	0.778373
2015-02-26	58.3	81	49.7	0.674	31.7	73	-7	-10	-13	-14	1021	8	70	7	8	星期四	15	0.719753
2015-02-27	61	84.3	66.8	0.755	41.9	64.8	-4	-11	-18	-15	1031	8	65	9	13	星期五	22	0.723606
2015-02-28	36.1	58.7	49.6	0.746	28.4	70.2	-1	-7	-13	-12	1022	16	63	8	7	星期六	15	0.614991
2015-03-01	40.2	63.6	44.8	0.791	29.8	56	-2	-6	-9	-9	1013	19	63	3	8	星期日	11	0.632075
2015-03-02	46.6	67.3	67	0.94	45.6	42.7	-1	-7	-13	-12	1014	8	61	5	6	星期一	11	0.692422
2015-03-03	42.4	63.3	51.9	0.747	36.4	51.5	-4	-9	-13	-12	1015	10	74	9	13	星期二	22	0.669826
2015-03-04	42.8	63.7	48.8	0.64	34.6	62.3	-4	-8	-12	-13	1022	10	67	9	5	星期三	14	0.6719
2015-03-05	46	70.2	47.9	0.793	35	62	0	-8	-16	-14	1025	10	55	12	4	星期四	16	0.655271
2015-03-06	52.6	85.3	57.4	0.795	31.5	76.1	4	-1	-6	-12	1016	19	40	3	7	星期五	10	0.616647
2015-03-07	101.2	134	50.8	1.086	43	58.7	2	-1	-4	-6	1019	13	65	1	6	星期六	7	0.755224
2015-03-08	50.3	73	52.1	0.837	42.6	52.3	-2	-6	-11	-8	1024	6	79	4	1	星期日	5	0.689041
2015-03-09	18.6	61	37.8	0.516	22.9	61	-8	-13	-18	-17	1026	14	62	11	8	星期一	19	0.304918
2015-03-10	44.7	65	56.7	0.803	41.5	46.8	-6	-13	-20	-19	1025	6	57	10	4	星期二	14	0.687692
2015-03-11	33.5	57.7	49.8	0.7	39.5	49.4	-5	-12	-19	-18	1018	11	49	12	7	星期三	19	0.580589
2015-03-12	27.5	46.5	33.8	0.552	32.6	63.8	-3	-8	-12	-16	1014	11	49	9	2	星期四	11	0.591398
2015-03-13	46.5	67.8	42.8	0.754	46.8	48.5	0	-8	-15	-11	1021	6	69	4	4	星期五	8	0.685841
2015-03-14	41.6	67.9	43.8	0.683	39.7	65.8	3	-4	-11	-9	1020	13	55	4	4	星期六	8	0.612666
2015-03-15	54	168.6	46.9	0.775	36.5	67.5	6	3	0	-7	1014	21	46	6	2	星期日	8	0.320285
2015-03-16	68.2	152	40.7	0.924	38.1	68.3	8	3	-2	-6	1014	19	49	8	16	星期一	24	0.448684
2015-03-17	60	98.9	36	0.859	40.8	52.4	7	2	-3	-9	1020	10	49	10	4	星期二	14	0.606673
2015-03-18	42.2	75.7	43.3	0.866	44.1	58.9	10	2	-5	-7	1015	11	48	7	2	星期三	9	0.557464
2015-03-19	43.3	86.3	38.3	0.763	47.5	57.9	9	4	-1	-9	1014	11	39	4	5	星期四	9	0.501738
2015-03-20	40.1	77.1	34.8	0.586	41.1	70.8	9	3	-3	-14	1017	10	28	9	9	星期五	18	0.520104
2015-03-21	36.7	89.5	35.7	0.61	36.2	67	11	4	-2	-13	1012	16	29	7	1	星期六	8	0.410056
2015-03-22	20.1	138.2	26.9	0.448	21.8	65.3	0	-3	-7	-19	1022	23	30	1	2	星期日	3	0.145441
2015-03-23	29.5	61.5	36.7	0.587	31.5	59.3	2	-4	-9	-20	1028	11	26	8	15	星期一	23	0.479675
2015-03-24	61.6	102.4	39.3	0.822	47.1	57.7	7	-1	-9	-17	1032	6	28	6	7	星期二	13	0.601562
2015-03-25	56.7	116.4	37.6	0.845	43.3	96.7	15	6	-4	-12	1028	16	27	5	7	星期三	12	0.487113
2015-03-26	94.9	224.6	36.7	1.078	38.8	126.1	19	11	3	-5	1022	24	30	9	9	星期四	18	0.422529
2015-03-27	82.4	217.7	30.6	1.048	36.7	126.9	20	14	8	-7	1014	31	22	7	7	星期五	14	0.378503
2015-03-28	99	192.4	37	1.101	45.6	86.1	13	7	1	-4	1010	19	41	3	4	星期六	7	0.514553
2015-03-29	87.7	164.1	27.5	1.11	51.1	64.9	17	7	-2	-3	1014	10	48	5	0	星期日	5	0.53443
2015-03-30	109	251.4	30.6	1.176	42.6	93.8	16	11	7	1	1010	16	49	10	4	星期一	14	0.433572
2015-03-31	62	100.1	21.4	0.781	32.5	77.7	10	5	-1	-7	1019	10	44	6	2	星期二	8	0.619381
2015-04-01	93.3	131.6	30	1.011	56.7	68.7	12	3	-6	-14	1020	6	27	7	3	星期三	10	0.708967
2015-04-02	70	108.2	29.8	0.933	51.1	62.8	8	4	0	-4	1006	11	62	10	4	星期四	14	0.64695
2015-04-03	43.7	55	14.8	0.738	28.3	82.5	8	4	1	0	1011	11	76	5	2	星期五	7	0.794545
2015-04-04	34.7	53	26.4	0.888	38.6	56.7	9	4	0	-1	1015	10	67	4	16	星期六	20	0.654717
2015-04-05	51	77.9	25.2	0.86	29.1	38.5	5	1	-3	-1	1015	13	81	5	1	星期日	6	0.654685
2015-04-06	22.6	41.3	18	0.607	20.5	67.8	1	-2	-5	-11	1027	11	55	1	4	星期一	5	0.547215
2015-04-07	21	43.7	24.4	0.541	24.4	60.6	3	-2	-6	-14	1028	13	37	6	5	星期二	11	0.480549
2015-04-08	37.7	72.5	22.6	0.579	28.5	76.7	11	3	-3	-12	1021	21	29	3	4	星期三	7	0.52
2015-04-09	68.1	108.2	30.5	0.825	35.6	87.9	13	9	4	-4	1017	24	43	6	9	星期四	15	0.62939
2015-04-10	33	54.7	18.4	0.517	35.3	64.8	11	6	1	-7	1022	14	45	3	10	星期五	13	0.603291
2015-04-11	50	75.9	14.7	0.556	32	79.6	11	6	1	-4	1025	10	47	2	5	星期六	7	0.658762
2015-04-12	53.9	81.4	14.2	0.545	31.5	75.8	9	3	-3	-7	1031	10	48	5	1	星期日	6	0.662162
2015-04-13	93.3	135.8	20.2	0.814	56.1	73.7	15	6	-3	-8	1022	8	36	7	8	星期一	15	0.68704
2015-04-14	57.3	100.4	18.2	0.718	46.4	77.6	18	10	2	-5	1007	14	32	0	3	星期二	3	0.570717
2015-04-15	80.4	161.4	19.2	0.962	45.1	97.4	23	13	4	-3	998	14	29	5	4	星期三	9	0.498141
2015-04-16	42.7	248	6	0.522	20.4	66.7	13	9	5	-6	1002	21	39	1	3	星期四	4	0.172177
2015-04-17	56.1	164.7	8.2	0.602	33.1	56.8	17	10	3	-14	1006	16	19	2	0	星期五	2	0.340619
2015-04-18	61.4	113	12.1	0.692	38.9	69.4	18	9	1	-13	1012	8	17	0	5	星期六	5	0.543363
2015-04-19	46.8	155.7	5.1	0.542	27.4	80.1	15	10	5	-11	1012	16	20	5	3	星期日	8	0.300578
2015-04-20	71.6	187.5	8.8	0.652	37.3	67.9	16	9	2	-17	1009	16	13	7	10	星期一	17	0.381867
2015-04-21	42.9	99.5	7.3	0.639	35.1	68.9	17	10	4	-12	1009	11	18	7	2	星期二	9	0.431156
2015-04-22	34.3	88.5	9.3	0.606	35.1	69.8	20	11	3	-12	1011	18	17	1	3	星期三	4	0.387571
2015-04-23	33.9	160.8	6.8	0.534	19.8	82	18	13	8	-9	1010	27	20	4	1	星期四	5	0.210821
2015-04-24	22.9	69.7	5.6	0.503	31	57.4	17	11	4	-11	1016	14	19	2	2	星期五	4	0.328551
2015-04-25	43.9	130.4	14.5	0.826	37.2	89.8	28	16	4	-7	1009	19	16	2	0	星期六	2	0.336656
2015-04-26	80.2	179.6	21.5	1.103	29.7	149.8	33	24	16	1	1002	31	21	3	3	星期日	6	0.446548
2015-04-27	64	143	19.4	0.846	25.5	179.1	31	26	20	1	1005	31	20	5	4	星期一	9	0.447552
2015-04-28	64.9	106.7	14.5	0.863	51.7	114.3	25	19	13	2	1012	10	31	7	7	星期二	14	0.608247
2015-04-29	63.1	131.3	14.5	0.999	60.2	87	28	18	9	1	1011	10	30	3	3	星期三	6	0.480579
2015-04-30	44.2	103.9	12.9	0.704	35.9	102.2	27	21	15	-3	1011	14	18	10	2	星期四	12	0.425409
2015-05-01	47.2	127.6	9.7	0.68	29.1	108.6	30	21	13	-2	1008	18	20	9	9	星期五	18	0.369906
2015-05-02	40.7	68.9	7.7	0.691	34.2	61.2	15	13	11	8	1011	6	75	2	13	星期六	15	0.590711
2015-05-03	33.3	95	4.5	0.594	22.5	79.1	19	14	10	-1	1007	18	44	3	7	星期日	10	0.350526
2015-05-04	37.4	180.9	5	0.517	20.1	69.3	18	11	5	-11	1004	18	18	6	6	星期一	12	0.206744
2015-05-05	92.3	642.4	7.1	0.605	20.2	71.8	17	13	6	-9	999	26	18	5	5	星期二	10	0.14368
2015-05-06	54.6	252.7	5.2	0.554	23.3	58.3	16	10	5	-15	1008	19	14	9	7	星期三	16	0.216066
2015-05-07	50.3	222.9	7.6	0.606	31.3	56.9	19	11	4	-6	1007	16	30	7	12	星期四	19	0.225662
2015-05-08	24.5	30.3	5.5	0.516	25.2	62.2	13	8	2	-3	1013	13	45	6	11	星期五	17	0.808581
2015-05-09	30.2	44.4	6.1	0.611	33.6	37.8	12	7	2	-2	1017	6	53	2	4	星期六	6	0.68018
2015-05-10	32.5	68.4	8.1	0.677	38.5	62.1	19	10	1	-4	1018	8	35	5	2	星期日	7	0.475146
2015-05-11	39.9	62.7	9.7	0.723	42.3	55.2	19	14	10	4	1008	10	56	6	6	星期一	12	0.636364
2015-05-12	14.3	23.3	4.6	0.607	21.7	65.6	13	10	8	7	984	21	82	10	2	星期二	12	0.613734
2015-05-13	12.8	22.5	4.4	0.587	27.3	78.6	17	12	8	7	993	16	74	15	6	星期三	21	0.568889
2015-05-14	33.1	52.5	7.8	0.787	45.2	63.5	18	13	9	9	1003	8	76	8	7	星期四	15	0.630476
2015-05-15	23.5	56.5	5.5	0.514	28.6	75.1	20	14	8	-1	1008	13	40	3	13	星期五	16	0.415929
2015-05-16	22.7	54.7	6.1	0.489	27	78.8	22	16	9	-4	1004	16	24	7	5	星期六	12	0.414991
2015-05-17	40	67	8.8	0.88	45.8	62.1	15	12	10	7	1001	11	70	2	6	星期日	8	0.597015
2015-05-18	37	51.3	5	0.8	27	100	15	12	8	11	998	19	85	8	8	星期一	16	0.721248
2015-05-19	15.5	34.7	5.9	0.579	27.2	61.3	14	11	9	6	1001	11	67	8	15	星期二	23	0.446686
2015-05-20	21.2	46	6.9	0.706	39.8	59	22	14	7	4	1008	10	53	4	9	星期三	13	0.46087
2015-05-21	21.8	59.7	9.6	0.657	39	67.8	27	18	9	3	1004	14	37	7	13	星期四	20	0.365159
2015-05-22	32.9	88.6	12.4	0.713	45.7	74.2	30	20	11	3	1004	16	31	9	20	星期五	29	0.371332
2015-05-23	41.7	93.3	17.8	0.721	33	148.7	30	23	16	4	1005	23	27	7	11	星期六	18	0.446945
2015-05-24	38.6	82.4	15.1	0.681	29.6	150.4	33	24	16	3	1003	26	23	10	16	星期日	26	0.468447
2015-05-25	57.7	104	17.3	0.876	32.5	172	32	26	19	8	1004	21	34	21	21	星期一	42	0.554808
2015-05-26	72.5	112.7	13.9	0.959	52.5	91.6	24	19	15	12	1007	10	60	10	20	星期二	30	0.643301
2015-05-27	50.5	74.9	7.9	0.771	37.4	107.1	27	21	14	11	1007	8	54	14	19	星期三	33	0.674232
2015-05-28	40.3	92.5	11.2	0.678	37	129.7	28	23	19	7	1003	19	34	21	17	星期四	38	0.435676
2015-05-29	44	66.9	9.7	0.618	35.7	76.3	22	19	15	11	1003	24	62	6	23	星期五	29	0.657698
2015-05-30	12.1	40.1	6	0.426	32.5	44.8	22	17	11	2	1005	11	38	5	10	星期六	15	0.301746
2015-05-31	35.4	151	10	0.503	37.8	106.9	29	21	13	4	997	24	30	6	8	星期日	14	0.234437
2015-06-01	44.8	104.9	7.3	0.51	26.2	99	24	18	12	7	1001	23	43	17	16	星期一	33	0.427073
2015-06-02	25.1	52.8	6	0.587	55.7	26.3	18	14	11	9	1007	10	75	9	15	星期二	24	0.475379
2015-06-03	14.3	32	5.3	0.488	38.9	53.1	24	17	10	6	1008	10	49	9	9	星期三	18	0.446875
2015-06-04	19.7	52	8.8	0.557	74.2	19.2	32	22	13	6	1004	16	39	9	16	星期四	25	0.378846
2015-06-05	18	40	6	0.43	27	125	23	19	16	6	1003	14	39	11	17	星期五	28	0.45
2015-06-06	30	42	6	0.6	40	85	17	16	14	11	1007	11	73	2	7	星期六	9	0.714286
2015-06-07	18	28	4	0.52	23	98	23	19	15	11	1006	16	65	5	7	星期日	12	0.642857
2015-06-08	20	34	6	0.49	39	95	21	18	15	11	1005	16	61	11	27	星期一	38	0.588235
2015-06-09	20	41	9	0.55	49	102	25	19	13	9	1003	13	54	9	11	星期二	20	0.487805
2015-06-10	42	64	12	0.71	49	116	24	19	15	12	1006	11	64	7	9	星期三	16	0.65625
2015-06-11	27	43	5	0.61	29	125	26	21	16	14	1001	13	70	11	11	星期四	22	0.627907
2015-06-12	16	29	5	0.57	23	120	22	18	15	14	1000	10	75	1	12	星期五	13	0.551724
2015-06-13	22	43	6	0.61	38	137	24	18	12	13	1005	6	66	0	6	星期六	6	0.511628
2015-06-14	37	82	9	0.87	59	129	27	20	14	13	1007	5	61	2	2	星期日	4	0.45122
2015-06-15	33	77	8	0.78	66	164	30	23	16	13	1007	8	49	8	10	星期一	18	0.428571
2015-06-16	45	96	11	0.84	83	210	31	24	18	14	1005	6	49	4	10	星期二	14	0.46875
2015-06-17	58	129	13	1.13	89	187	30	24	19	14	1004	6	53	8	10	星期三	18	0.449612
2015-06-18	32	53	6	0.8	48	122	25	21	18	15	1007	8	66	6	3	星期四	9	0.603774
2015-06-19	35	63	8	0.78	49	135	27	21	16	14	1010	6	64	7	6	星期五	13	0.555556
2015-06-20	38	79	11	0.72	65	133	30	22	15	13	1009	5	54	0	1	星期六	1	0.481013
2015-06-21	27	65	7	0.59	49	163	31	24	18	13	1007	10	49	0	0	星期日	0	0.415385
2015-06-22	41	74	11	0.85	32	205	33	27	21	12	1006	19	41	3	1	星期一	4	0.554054
2015-06-23	34	63	9	0.62	35	160	32	26	19	12	1008	16	42	6	6	星期二	12	0.539683
2015-06-24	54	83	10	0.77	37	198	31	26	20	14	1006	14	47	11	5	星期三	16	0.650602
2015-06-25	66	100	10	0.91	44	157	28	23	19	16	1003	14	68	5	5	星期四	10	0.66
2015-06-26	101	136	8	0.97	49	104	26	22	19	17	1002	5	75	5	6	星期五	11	0.742647
2015-06-27	92	144	7	1	49	172	31	23	17	17	1005	3	68	6	3	星期六	9	0.638889
2015-06-28	78	116	8	0.97	37	176	31	26	21	17	1006	13	56	2	9	星期日	11	0.672414
2015-06-29	17	31	5	0.5	27	138	23	18	13	13	1006	8	75	7	10	星期一	17	0.548387
2015-06-30	18	37	4	0.47	35	98	24	18	12	10	1000	6	57	3	11	星期二	14	0.486486
2015-07-01	12	23	4	0.43	28	74	22	18	13	11	993	10	67	9	9	星期三	18	0.521739
2015-07-02	21	35	6	0.48	36	71	22	17	13	12	1000	5	75	11	4	星期四	15	0.6
2015-07-03	20	39	7	0.54	41	66	24	18	12	13	1008	5	74	2	4	星期五	6	0.512821
2015-07-04	24	52	8	0.68	46	108	26	20	14	13	1010	6	65	4	10	星期六	14	0.461538
2015-07-05	34	80	8	0.84	45	139	28	20	13	13	1011	5	60	4	2	星期日	6	0.425
2015-07-06	41	86	9	0.71	49	172	30	23	17	14	1011	8	56	5	5	星期一	10	0.476744
2015-07-07	42	81	8	0.67	50	181	32	23	16	14	1011	8	53	6	6	星期二	12	0.518519
2015-07-08	44	102	9	0.72	59	162	33	24	17	15	1012	5	55	8	13	星期三	21	0.431373
2015-07-09	34	91	10	0.67	54	186	35	27	18	15	1014	3	48	8	2	星期四	10	0.373626
2015-07-10	32	80	10	0.68	41	206	34	28	22	17	1012	6	53	3	15	星期五	18	0.4
2015-07-11	37	72	6	0.72	29	144	32	27	23	19	1008	11	61	4	2	星期六	6	0.513889
2015-07-12	67	110	8	0.73	29	155	31	26	21	20	1002	8	70	8	5	星期日	13	0.609091
2015-07-13	24	48	4	0.5	26	117	28	24	21	17	995	11	67	14	14	星期一	28	0.5
2015-07-14	12	31	5	0.45	24	104	27	22	18	16	1003	10	63	7	8	星期二	15	0.387097
2015-07-15	14	38	7	0.43	27	95	28	22	16	14	1011	10	62	7	11	星期三	18	0.368421
2015-07-16	10	35	8	0.38	28	118	27	20	13	11	1011	8	53	7	9	星期四	16	0.285714
2015-07-17	18	55	10	0.51	28	133	27	21	16	13	1008	5	56	10	8	星期五	18	0.327273
2015-07-18	28	78	10	0.61	39	175	30	22	15	14	1008	5	61	4	6	星期六	10	0.358974
2015-07-19	38	94	9	0.69	48	176	32	24	17	16	1010	6	57	5	1	星期日	6	0.404255
2015-07-20	48	107	9	0.76	47	155	32	26	20	18	1009	5	59	9	10	星期一	19	0.448598
2015-07-21	38	74	7	0.68	49	118	29	24	21	18	1006	8	66	17	10	星期二	27	0.513514
2015-07-22	70	104	5	0.91	32	151	31	26	21	19	1006	8	70	10	8	星期三	18	0.673077
2015-07-23	73	128	5	0.86	40	140	31	26	20	19	1005	11	68	5	8	星期四	13	0.570312
2015-07-24	78	103	4	0.83	34	128	29	24	21	20	1002	10	72	9	11	星期五	20	0.757282
2015-07-25	68	108	5	0.81	28	113	30	26	21	20	1002	13	73	0	4	星期六	4	0.62963
2015-07-26	53	78	5	0.79	29	138	30	26	21	18	1002	19	64	7	6	星期日	13	0.679487
2015-07-27	48	78	7	0.66	27	109	31	24	19	14	1004	16	52	12	14	星期一	26	0.615385
2015-07-28	84	35	5	0.84	39	150	31	24	18	18	1004	13	67	15	6	星期二	21	2.4
2015-07-29	22	44	6	0.57	31	140	29	23	18	18	1006	8	69	11	11	星期三	22	0.5
2015-07-30	20	42	7	0.54	33	114	27	22	18	17	1007	8	68	10	7	星期四	17	0.47619
2015-07-31	18	45	8	0.53	37	126	30	24	18	17	1009	5	63	12	9	星期五	21	0.4
2015-08-01	18	49	8	0.58	29	125	30	24	18	18	1008	5	67	7	13	星期六	20	0.367347
2015-08-02	25	47	4	0.56	20	102	28	24	21	19	1004	13	71	4	11	星期日	15	0.531915
2015-08-03	41	73	5	0.7	22	130	32	27	22	18	1001	18	61	8	8	星期一	16	0.561644
2015-08-04	29	52	5	0.58	22	129	30	26	22	18	1000	16	64	11	16	星期二	27	0.557692
2015-08-05	21	51	9	0.64	33	143	33	27	20	17	1004	14	55	19	23	星期三	42	0.411765
2015-08-06	18	34	6	0.53	24	94	28	24	21	19	1009	11	69	14	19	星期四	33	0.529412
2015-08-07	17	30	5	0.49	20	84	28	24	21	20	1014	11	77	11	16	星期五	27	0.566667
2015-08-08	30	45	7	0.6	22	128	29	24	21	19	1012	14	69	5	6	星期六	11	0.666667
2015-08-09	18	31	6	0.5	23	107	30	24	18	17	1009	13	70	6	19	星期日	25	0.580645
2015-08-10	25	45	6	0.59	34	85	28	23	18	17	1010	5	73	16	34	星期一	50	0.555556
2015-08-11	18	48	7	0.58	38	95	28	22	17	17	1008	5	73	22	21	星期二	43	0.375
2015-08-12	23	57	8	0.6	40	113	29	23	17	17	1007	3	70	15	17	星期三	32	0.403509
2015-08-13	30	75	8	0.76	48	138	31	23	17	17	1006	3	63	19	30	星期四	49	0.4
2015-08-14	20	45	6	0.59	30	139	32	26	19	18	1004	8	62	42	45	星期五	87	0.444444
2015-08-15	33	55	6	0.75	32	116	27	23	20	18	1004	13	71	24	55	星期六	79	0.6
2015-08-16	30	55	7	0.74	35	117	29	24	19	18	1006	11	70	25	28	星期日	53	0.545455
2015-08-17	77	107	9	1.1	36	165	30	25	20	19	1007	11	69	44	107	星期一	151	0.719626
2015-08-18	62	84	8	0.92	37	131	28	23	18	18	1012	8	74	36	87	星期二	123	0.738095
2015-08-19	48	68	7	0.82	30	130	28	22	17	17	1013	6	74	37	99	星期三	136	0.705882
2015-08-20	26	32	5	0.64	34	96	20	18	15	16	1009	6	86	58	86	星期四	144	0.8125
2015-08-21	30	43	8	0.72	48	84	24	19	15	15	1005	6	81	42	70	星期五	112	0.697674
2015-08-22	41	64	7	0.82	48	89	25	20	16	16	1007	3	82	16	37	星期六	53	0.640625
2015-08-23	33	54	9	0.7	36	93	25	20	16	16	1011	5	81	26	55	星期日	81	0.611111
2015-08-24	30	59	11	0.67	37	86	27	21	16	17	1013	5	76	40	93	星期一	133	0.508475
2015-08-25	15	42	12	0.49	28	73	27	21	15	15	1012	10	67	44	90	星期二	134	0.357143
2015-08-26	17	49	10	0.51	34	58	24	20	16	14	1009	6	71	43	132	星期三	175	0.346939
2015-08-27	13	22	5	0.49	27	56	19	17	16	15	1004	8	86	58	88	星期四	146	0.590909
2015-08-28	10	19	5	0.52	25	49	21	18	15	15	1004	6	87	36	51	星期五	87	0.526316
2015-08-29	14	29	5	0.51	25	57	22	19	16	16	1008	6	83	15	55	星期六	70	0.482759
2015-08-30	2	42	5	0.6	32	55	23	20	17	16	1011	5	83	14	34	星期日	48	0.047619
2015-08-31	30	59	8	0.95	44	83	26	20	15	16	1014	3	77	23	48	星期一	71	0.508475
2015-09-01	36	67	9	0.81	44	91	27	21	15	17	1014	5	75	16	39	星期二	55	0.537313
2015-09-02	32	58	8	0.73	47	88	27	21	16	16	1012	5	74	19	39	星期三	58	0.551724
2015-09-03	17	34	7	0.52	29	74	24	19	14	12	1014	6	69	11	28	星期四	39	0.5
2015-09-04	23	65	10	0.58	40	86	23	17	11	9	1016	5	61	27	26	星期五	53	0.353846
2015-09-05	18	47	11	0.41	35	83	21	14	9	6	1015	8	56	24	42	星期六	66	0.382979
2015-09-06	25	69	8	0.61	49	93	22	14	6	6	1014	5	59	27	45	星期日	72	0.362319
2015-09-07	23	66	10	0.62	45	113	25	17	8	9	1014	6	58	41	58	星期一	99	0.348485
2015-09-08	25	63	11	0.71	45	168	27	20	13	11	1016	10	55	17	18	星期二	35	0.396825
2015-09-09	32	58	9	0.69	41	98	22	17	13	12	1020	8	70	23	22	星期三	45	0.551724
2015-09-10	14	44	8	0.48	41	72	22	15	8	6	1020	6	57	21	30	星期四	51	0.318182
2015-09-11	14	48	7	0.46	41	70	20	14	8	4	1013	8	48	12	29	星期五	41	0.291667
2015-09-12	15	53	10	0.49	36	55	20	14	8	4	1011	8	52	13	25	星期六	38	0.283019
2015-09-13	25	74	13	0.71	44	80	22	16	9	6	1013	8	55	15	23	星期日	38	0.337838
2015-09-14	29	78	15	0.85	49	137	30	20	10	11	1018	11	57	12	40	星期一	52	0.371795
2015-09-15	38	97	11	0.97	54	145	29	21	14	9	1020	10	48	20	25	星期二	45	0.391753
2015-09-16	49	112	11	1.09	59	147	29	22	15	12	1019	5	58	9	23	星期三	32	0.4375
2015-09-17	49	123	10	1.1	67	130	29	21	13	11	1018	5	58	17	23	星期四	40	0.398374
2015-09-18	64	111	6	1.06	50	150	27	20	13	12	1016	6	64	18	27	星期五	45	0.576577
2015-09-19	24	47	7	0.62	39	80	22	17	12	11	1015	10	69	10	13	星期六	23	0.510638
2015-09-20	17	50	15	0.56	48	73	22	16	9	7	1014	5	60	11	10	星期日	21	0.34
2015-09-21	45	99	11	1.11	70	116	25	18	12	12	1012	10	62	14	26	星期一	40	0.454545
2015-09-22	27	71	5	0.57	36	133	27	21	15	8	1011	16	45	10	8	星期二	18	0.380282
2015-09-23	17	31	6	0.5	24	90	19	14	11	9	1012	13	79	8	4	星期三	12	0.548387
2015-09-24	31	57	8	0.6	46	24	16	13	9	9	1012	6	82	12	15	星期四	27	0.54386
2015-09-25	32	62	6	0.75	43	49	17	12	8	10	1009	6	85	11	10	星期五	21	0.516129
2015-09-26	18	46	8	0.53	26	60	19	13	7	4	1013	11	59	3	8	星期六	11	0.391304
2015-09-27	22	53	8	0.67	42	41	17	12	7	6	1014	8	68	6	11	星期日	17	0.415094
2015-09-28	22	55	8	0.58	38	57	18	11	4	3	1022	8	61	10	14	星期一	24	0.4
2015-09-29	28	70	11	0.72	45	65	18	11	4	1	1028	8	51	8	12	星期二	20	0.4
2015-09-30	33	75	10	0.71	45	80	19	13	7	4	1017	11	54	7	22	星期三	29	0.44
2015-10-01	17	39	6	0.47	22	81	16	10	5	5	1002	16	76	8	5	星期四	13	0.435897
2015-10-02	9	56	6	0.34	17	71	12	8	4	-4	1003	21	43	14	8	星期五	22	0.160714
2015-10-03	12	44	7	0.43	26	62	14	8	2	-6	1015	16	38	6	12	星期六	18	0.272727
2015-10-04	27	68	13	0.1	59	72	18	10	2	-4	1023	10	38	2	9	星期日	11	0.397059
2015-10-05	70	110	17	0.96	31	171	23	14	7	8	1016	16	57	4	5	星期一	9	0.636364
2015-10-06	89	141	17	1.25	55	159	25	19	13	11	1016	18	58	7	5	星期二	12	0.631206
2015-10-07	68	108	13	0.89	34	164	26	19	13	10	1014	14	56	8	9	星期三	17	0.62963
2015-10-08	36	82	8	0.62	35	112	18	10	2	-1	1013	13	44	10	5	星期四	15	0.439024
2015-10-09	40	83	10	0.62	43	67	14	7	-1	-5	1010	5	49	11	14	星期五	25	0.481928
2015-10-10	37	81	12	0.62	48	67	13	6	-1	-3	1007	8	52	6	10	星期六	16	0.45679
2015-10-11	24	48	6	0.49	33	332	8	4	2	3	1010	10	81	5	14	星期日	19	0.5
2015-10-12	20	36	7	0.52	36	54	13	8	2	0	1015	11	59	8	22	星期一	30	0.555556
2015-10-13	30	63	9	0.67	45	53	11	4	-3	-7	1021	10	44	12	6	星期二	18	0.47619
2015-10-14	71	110	11	1.05	58	89	18	9	1	-2	1019	8	47	11	9	星期三	20	0.645455
2015-10-15	151	183	26	1.36	76	147	22	14	6	3	1017	10	47	7	11	星期四	18	0.825137
2015-10-16	112	151	22	1.12	60	137	24	17	10	6	1017	16	51	4	8	星期五	12	0.741722
2015-10-17	98	126	18	0.95	44	130	19	13	8	7	1017	13	66	7	5	星期六	12	0.777778
2015-10-18	24	58	8	0.47	34	64	9	4	-1	-6	1026	8	47	3	12	星期日	15	0.413793
2015-10-19	124	150	19	0.95	62	76	12	6	-1	-6	1015	11	41	5	22	星期一	27	0.826667
2015-10-20	94	112	22	0.78	58	52	10	4	-2	-8	1022	6	43	15	9	星期二	24	0.839286
2015-10-21	181	223	27	1.35	76	76	12	3	-5	-8	1024	5	47	4	6	星期三	10	0.811659
2015-10-22	118	152	30	0.84	62	80	16	8	0	-6	1022	16	37	9	6	星期四	15	0.776316
2015-10-23	87	118	29	0.92	54	91	17	10	4	-3	1015	21	41	5	5	星期五	10	0.737288
2015-10-24	30	75	20	0.61	37	58	8	2	-3	-12	1026	13	33	4	8	星期六	12	0.4
2015-10-25	239	250	38	1.97	93	103	8	1	-7	-11	1029	5	43	3	8	星期日	11	0.956
2015-10-26	219	257	35	1.34	69	57	11	3	-3	-5	1012	16	48	8	10	星期一	18	0.85214
2015-10-27	18	76	25	0.44	22	61	6	3	0	-8	1009	21	41	8	12	星期二	20	0.236842
2015-10-28	25	58	31	0.52	25	54	3	-1	-4	-12	1016	14	41	10	6	星期三	16	0.431034
2015-10-29	85	73	45	0.78	38	54	2	-2	-6	-12	1020	13	44	6	7	星期四	13	1.16438
2015-10-30	149	174	56	1.16	52	55	3	-2	-8	-12	1025	11	47	8	7	星期五	15	0.856322
2015-10-31	131	177	55	1.02	61	71	7	1	-5	-10	1028	14	42	4	6	星期六	10	0.740113
2015-11-01	113	158	56	1.06	63	81	14	7	-1	-7	1022	18	37	3	6	星期日	9	0.71519
2015-11-02	265	296	57	2.68	101	86	13	7	1	-1	1020	13	60	8	15	星期一	23	0.89527
2015-11-03	272	300	53	2.33	74	110	17	9	1	-2	1022	14	49	7	8	星期二	15	0.906667
2015-11-04	134	205	41	1.22	51	124	17	12	8	1	1021	23	44	7	15	星期三	22	0.653659
2015-11-05	96	139	25	0.91	44	79	8	1	-5	-14	1034	13	34	7	12	星期四	19	0.690647
2015-11-06	314	244	45	1.6	86	102	1	-4	-8	-17	1038	8	33	4	15	星期五	19	1.28689
2015-11-07	284	340	40	1.53	79	81	2	-2	-6	-13	1031	16	37	2	6	星期六	8	0.835294
2015-11-08	495	509	41	2.1	94	52	1	-1	-3	-8	1024	10	62	4	7	星期日	11	0.972495
2015-11-09	393	356	25	1.56	69	76	-3	-3	-4	-6	1025	10	81	8	8	星期一	16	1.10393
2015-11-10	77	93	36	0.67	43	82	-1	-3	-5	-7	1031	5	72	7	10	星期二	17	0.827957
2015-11-11	81	98	32	0.75	49	75	0	-3	-7	-7	1033	6	74	4	7	星期三	11	0.826531
2015-11-12	92	115	45	1.16	59	56	7	-1	-9	-4	1031	6	81	7	10	星期四	17	0.8
2015-11-13	61	81	38	1.02	46	64	12	6	0	2	1023	11	73	7	11	星期五	18	0.753086
2015-11-14	47	68	36	0.84	40	65	15	10	5	4	1014	14	64	4	8	星期六	12	0.691176
2015-11-15	44	70	38	0.74	36	47	11	3	-3	-5	1022	13	54	1	2	星期日	3	0.628571
2015-11-16	45	76	40	0.64	37	36	0	-3	-7	-12	1024	8	48	8	20	星期一	28	0.592105
2015-11-17	67	91	32	0.67	36	48	-4	-7	-10	-11	1029	8	65	7	8	星期二	15	0.736264
2015-11-18	44	67	33	0.56	31	51	-3	-7	-10	-13	1030	8	56	7	12	星期三	19	0.656716
2015-11-19	47	62	28	0.56	31	44	-5	-7	-8	-11	1029	10	74	5	10	星期四	15	0.758065
2015-11-20	96	105	60	0.92	53	49	-6	-10	-13	-14	1030	6	63	8	8	星期五	16	0.914286
2015-11-21	115	153	77	1.37	70	39	-6	-11	-17	-17	1035	3	63	8	3	星期六	11	0.751634
2015-11-22	83	113	55	1.01	52	47	-6	-12	-17	-17	1040	5	59	2	13	星期日	15	0.734513
2015-11-23	39	60	36	0.57	29	49	-10	-13	-16	-19	1039	13	54	8	17	星期一	25	0.65
2015-11-24	46	69	54	0.75	43	51	-10	-15	-20	-22	1039	5	56	4	8	星期二	12	0.666667
2015-11-25	50	74	54	0.71	39	57	-9	-14	-19	-20	1029	8	55	10	7	星期三	17	0.675676
2015-11-26	62	88	56	0.76	43	51	-8	-13	-19	-20	1025	10	56	7	10	星期四	17	0.704545
2015-11-27	60	87	52	0.82	49	52	-8	-13	-19	-19	1025	6	60	12	4	星期五	16	0.689655
2015-11-28	92	131	67	1.01	60	44	-7	-11	-14	-17	1029	6	63	7	5	星期六	12	0.70229
2015-11-29	91	122	81	1.16	60	37	-6	-11	-16	-14	1026	6	73	7	6	星期日	13	0.745902
2015-11-30	82	104	76	0.92	45	44	-8	-12	-16	-13	1026	8	80	8	19	星期一	27	0.788462
2015-12-01	59	77	58	0.92	41	69	0	-7	-13	-8	1020	13	81	6	12	星期二	18	0.766234
2015-12-02	78	93	57	1.1	46	60	1	-7	-14	-7	1011	13	86	12	10	星期三	22	0.83871
2015-12-03	48	77	51	0.7	35	48	-9	-12	-14	-14	1009	10	80	10	9	星期四	19	0.623377
2015-12-04	31	56	66	0.61	35	54	-6	-9	-13	-14	1014	18	62	5	3	星期五	8	0.553571
2015-12-05	30	41	59	0.62	37	54	-5	-10	-14	-16	1024	14	57	3	14	星期六	17	0.731707
2015-12-06	56	72	72	0.86	52	49	-6	-13	-21	-20	1032	10	54	1	8	星期日	9	0.777778
2015-12-07	128	154	110	1.69	84	39	-7	-17	-26	-23	1035	3	60	9	17	星期一	26	0.831169
2015-12-08	109	133	87	1.4	63	59	2	-8	-18	-13	1028	11	65	10	12	星期二	22	0.819549
2015-12-09	101	133	69	1.26	54	42	3	2	1	-1	1024	16	84	10	9	星期三	19	0.759398
2015-12-10	73	89	42	1.12	44	60	3	-3	-9	-3	1023	13	89	8	3	星期四	11	0.820225
2015-12-11	88	104	86	1.1	55	58	-6	-10	-15	-15	1030	6	71			星期五		0.846154
2015-12-12	154	180	90	1.72	74	34	-2	-8	-14	-13	1027	5	77			星期六		0.855556
2015-12-13	240	279	97	2.26	93	45	-3	-10	-16	-14	1028	5	78			星期日		0.860215
2015-12-14	207	242	88	2.05	76	31	-5	-11	-16	-12	1020	8	83			星期一		0.855372
2015-12-15	53	74	59	0.77	40	53	-6	-9	-12	-13	1016	14	73			星期二		0.716216
2015-12-16	36	50	51	0.67	37	45	-11	-14	-17	-17	1022	11	76			星期三		0.72
2015-12-17	47	65	60	0.78	42	37	-8	-13	-18	-18	1026	13	66			星期四		0.723077
2015-12-18	73	97	79	1.09	54	37	-7	-11	-15	-14	1031	11	69			星期五		0.752577
2015-12-19	53	70	66	0.8	45	51	-1	-8	-15	-14	1033	13	54			星期六		0.757143
2015-12-20	50	68	68	0.89	43	47	1	-4	-10	-11	1024	13	57			星期日		0.735294
2015-12-21	156	183	71	1.52	63	41	-1	-8	-14	-9	1025	10	87			星期一		0.852459
2015-12-22	185	225	114	1.85	76	27	-5	-10	-16	-13	1029	6	81			星期二		0.822222
2015-12-23	155	201	66	1.78	63	41	-3	-9	-16	-11	1024	11	79			星期三		0.771144
2015-12-24	109	139	81	1.2	61	47	-9	-14	-20	-19	1026	3	68			星期四		0.784173
2015-12-25	63	83	82	0.94	49	32	-9	-14	-19	-18	1018	10	72			星期五		0.759036
2015-12-26	81	101	70	0.97	45	44	-18	-21	-25	-26	1027	8	63			星期六		0.80198
2015-12-27	56	81	68	0.85	39	42	-16	-21	-25	-27	1034	16	53			星期日		0.691358
2015-12-28	92	122	103	1.18	58	40	-11	-16	-21	-23	1031	13	53			星期一		0.754098
2015-12-29	113	144	112	1.74	75	39	-5	-12	-19	-19	1030	11	56			星期二		0.784722
2015-12-30							-6	-11	-17	-17	1030	5	78			星期三
2015-12-31																星期四

## Sheet: 一般描述
	Mean	SD	Min	P25	Median			P75		Max
pm2.5	66.47	58.97	2	30.33	47.25			78.7		495
pm10	114.35	74.43	19	66.93	96.5			137.3		642.4
so2	37.01	36.94	2	8	19.05			58.55		191
co	14.52	32.79	0.39	0.7	0.98			1.56		268
no2	43.56	16.05	11.2	32	40.9			52.4		113.5
o3	71.09	37.02	14.2	43.62	62.25			87.97		332
avet	6.25	14.33	-26	-7	9			20		28
press	1015.01	9.46	984	1008	1014			1022		1040
aveh	58.52	15.3	13	48	60			70		90
count	21.74	24.52	0	10	15			22		177
	Changchun	Toronto	London	Taiwan	Beijing			Changchun	Toronto	London	Taiwan	Beijing
PM2.5	66.47	12.8	12.7(7.9)*	N.A.	N.A.		PM2.5
PM10	114.35(74.4)	23.6	28.5(13.7)	55.6(16.6)	116.1(67.7)		PM10
SO2	37.01	4.7	21.2(7.8)	3.5(2.0)	44.1(21.00		SO2
NO2	43.56（16.1）	7.7	33.6（10.5）	27.6(8.4)	52.7(22.5)		NO2
CO	1.5()	1.1	0.8（0.4）	0.6(0.2)	N.A.		CO
O3	71.09（37.0）	30	17.5（11.5）	23.1(3.3)	N.A.		O3
T	6.3(14.3)	8.4	11.9（5.0）	23.7(0.8)	12.0(12.3)
H	58.52（15.3）	70.2	70.4（10.9）	74.0(3.0)	53.3(19.3)
		NS	正PM2.5,PM10, NO2,T
			负h
		NO2,SO2 in winter
				SO2	No2	NO	CO	O3	TSP	PM10
	France	1989-1993	2445 children	NS	NS			NS				cross-sectional epidemiologic survey
	France,6 cities		6672 9-11 children		NS							cross-sectional study
	Turket,Istanbul		386 high school students	yes					yes			cross-sectional study
	Italy	1998-2000	18873 20-44 adults		Yes(1.38, 1.12-1.69)							cross-sectional study
	Taiwan	2001	12201 7-15 children			yes	yes					cross-sectional study				Yu J H, Lue K H, Lu K H, et al. The relationship of air pollution to the prevalence of allergic diseases in Taichung and Chu-Shan in 2002[J]. Journal of microbiology, immunology, and infection= Wei mian yu gan ran za zhi, 2005, 38(2): 123-126.
	Korea		1340 children
	Korea, 4 cities	2011	4545 children					1.09(1.03-1.15)		1.02(0.95-1.10)		cross-sectional study
	China, changsha	2006-2011	4988 1-8 children	1.026	1.037					1.021		cross-sectional study

## Sheet: 相关分析
	相关系数
		pm2.5	pm10	so2	co	no2	o3	avet	press	aveh
	pm2.5	1	0.87	0.66	0.51	0.66	-0.16	-0.44	0.5	-0.05
	pm10	0.87	1	0.51	0.36	0.62	-0.06	-0.27	0.35	-0.22
	so2	0.66	0.51	1	0.33	0.53	-0.44	-0.85	0.74	-0.17
	co	0.51	0.36	0.33	1	0.5	0.12	-0.18	0.31	0.11
	no2	0.66	0.62	0.53	0.5	1	-0.25	-0.32	0.45	-0.06
	o3	-0.16	-0.06	-0.44	0.12	-0.25	1	0.58	-0.48	-0.09
	avet	-0.44	-0.27	-0.85	-0.18	-0.32	0.58	1	-0.78	0.08
	press	0.5	0.35	0.74	0.31	0.45	-0.48	-0.78	1	-0.17
	aveh	-0.05	-0.22	-0.17	0.11	-0.06	-0.09	0.08	-0.17	1
	P值
		pm2.5	pm10	so2	co	no2	o3	avet	press	aveh
	pm2.5	0	0	0	0	0	1.32217e-06	0	0	0.123214
	pm10	0	0	0	0	0	0.123214	0	0	7.83373e-12
	so2	0	0	0	0	0	0	0	0	2.07633e-07
	co	0	0	0	0	0	0.000598995	4.16136e-08	0	0.00318176
	no2	0	0	0	0	0	0	0	0	0.123214
	o3	1.65272e-07	0.0432411	0	8.55708e-05	0	0	0	0	0.0154516
	avet	0	0	0	3.78306e-09	0	0	0	0	0.0213691
	press	0	0	0	0	0	0	0	0	2.07633e-07
	aveh	0.114412	6.52811e-13	2.07633e-08	0.000530293	0.0410713	0.00309033	0.00534227	2.24991e-08	0

## Sheet: 暴露-效应关系
Pollutants	Lag days	Coefficients (95% CI)	Relative risk (95% CI)	Excess risk % (95% CI)
pm2.5	lag 0	0.097 (0.053,0.140)	1.102 (1.055,1.151)	10.2 (5.5,15.1)
pm2.5	lag 1	0.069 (0.026,0.111)	1.071 (1.027,1.117)	7.1 (2.7,11.7)
pm2.5	lag 2	0.082 (0.041,0.122)	1.085 (1.042,1.130)	8.5 (4.2,13.0)
pm2.5	lag 3	0.078 (0.038,0.118)	1.081 (1.039,1.125)	8.1 (3.9,12.5)
pm2.5	lag 4	0.077 (0.037,0.116)	1.080 (1.038,1.123)	8.0 (3.8,12.3)
pm2.5	lag 5	0.078 (0.038,0.118)	1.081 (1.039,1.126)	8.1 (3.9,12.6)
pm2.5	lag 6	0.075 (0.035,0.114)	1.078 (1.035,1.121)	7.8 (3.5,12.1)
pm2.5	lag 7	0.067 (0.027,0.107)	1.069 (1.027,1.113)	6.9 (2.7,11.3)
pm2.5	lag 0:1	0.107 (0.058,0.156)	1.113 (1.060,1.169)	11.3 (6.0,16.9)
pm2.5	lag 0:2	0.130 (0.077,0.182)	1.138 (1.080,1.200)	13.8 (8.0,20.0)
pm2.5	lag 0:3	0.145 (0.090,0.201)	1.156 (1.094,1.222)	15.6 (9.4,22.2)
pm2.5	lag 0:4	0.158 (0.100,0.216)	1.171 (1.105,1.241)	17.1 (10.5,24.1)
pm2.5	lag 0:5	0.171 (0.111,0.231)	1.186 (1.117,1.260)	18.6 (11.7,26.0)
pm2.5	lag 0:6	0.182 (0.120,0.244)	1.199 (1.127,1.277)	19.9 (12.7,27.7)
pm10	lag 0	0.048 (0.008,0.088)	1.049 (1.008,1.092)	4.9 (0.8,9.2)
pm10	lag 1	0.029 (-0.009,0.066)	1.029 (0.991,1.069)	2.9 (-0.9,6.9)
pm10	lag 2	0.047 (0.010,0.083)	1.048 (1.011,1.087)	4.8 (1.1,8.7)
pm10	lag 3	0.048 (0.012,0.084)	1.049 (1.012,1.087)	4.9 (1.2,8.7)
pm10	lag 4	0.048 (0.012,0.085)	1.049 (1.012,1.088)	4.9 (1.2,8.8)
pm10	lag 5	0.039 (0.002,0.075)	1.039 (1.002,1.078)	3.9 (0.2,7.8)
pm10	lag 6	0.037 (0.000,0.073)	1.037 (1.000,1.076)	3.7 (0.0,7.6)
pm10	lag 7	0.022 (-0.015,0.060)	1.023 (0.985,1.061)	2.3 (-1.5,6.1)
pm10	lag 0:1	0.052 (0.006,0.097)	1.053 (1.006,1.102)	5.3 (0.6,10.2)
pm10	lag 0:2	0.070 (0.021,0.120)	1.073 (1.021,1.127)	7.3 (2.1,12.7)
pm10	lag 0:3	0.086 (0.033,0.139)	1.089 (1.033,1.149)	8.9 (3.3,14.9)
pm10	lag 0:4	0.099 (0.043,0.156)	1.104 (1.044,1.168)	10.4 (4.4,16.8)
pm10	lag 0:5	0.108 (0.048,0.167)	1.114 (1.049,1.182)	11.4 (4.9,18.2)
pm10	lag 0:6	0.115 (0.052,0.177)	1.122 (1.054,1.194)	12.2 (5.4,19.4)
so2	lag 0	0.081 (-0.018,0.181)	1.085 (0.982,1.198)	8.5 (-1.8,19.8)
so2	lag 1	0.035 (-0.062,0.133)	1.036 (0.940,1.142)	3.6 (-6.0,14.2)
so2	lag 2	0.004 (-0.089,0.098)	1.004 (0.915,1.103)	0.4 (-8.5,10.3)
so2	lag 3	-0.016 (-0.106,0.075)	0.984 (0.899,1.078)	-1.6 (-10.1,7.8)
so2	lag 4	0.016 (-0.074,0.107)	1.017 (0.929,1.113)	1.7 (-7.1,11.3)
so2	lag 5	0.021 (-0.072,0.113)	1.021 (0.931,1.120)	2.1 (-6.9,12.0)
so2	lag 6	0.024 (-0.068,0.117)	1.024 (0.934,1.124)	2.4 (-6.6,12.4)
so2	lag 7	0.015 (-0.076,0.107)	1.016 (0.926,1.113)	1.6 (-7.4,11.3)
so2	lag 0:1	0.083 (-0.032,0.197)	1.086 (0.969,1.218)	8.6 (-3.1,21.8)
so2	lag 0:2	0.073 (-0.051,0.197)	1.075 (0.950,1.217)	7.5 (-5.0,21.7)
so2	lag 0:3	0.057 (-0.073,0.188)	1.059 (0.929,1.207)	5.9 (-7.1,20.7)
so2	lag 0:4	0.063 (-0.073,0.199)	1.065 (0.930,1.220)	6.5 (-7.0,22.0)
so2	lag 0:5	0.070 (-0.071,0.211)	1.072 (0.931,1.235)	7.2 (-6.9,23.5)
so2	lag 0:6	0.079 (-0.067,0.225)	1.082 (0.936,1.252)	8.2 (-6.4,25.2)
co	lag 0	-0.023 (-0.098,0.052)	0.977 (0.907,1.053)	-2.3 (-9.3,5.3)
co	lag 1	0.008 (-0.065,0.080)	1.008 (0.938,1.083)	0.8 (-6.2,8.3)
co	lag 2	0.025 (-0.045,0.096)	1.026 (0.956,1.101)	2.6 (-4.4,10.1)
co	lag 3	0.024 (-0.047,0.095)	1.024 (0.954,1.099)	2.4 (-4.6,9.9)
co	lag 4	0.043 (-0.029,0.115)	1.044 (0.971,1.121)	4.4 (-2.9,12.1)
co	lag 5	0.006 (-0.069,0.082)	1.006 (0.933,1.085)	0.6 (-6.7,8.5)
co	lag 6	-0.007 (-0.084,0.070)	0.993 (0.920,1.073)	-0.7 (-8.0,7.3)
co	lag 7	-0.040 (-0.117,0.037)	0.961 (0.889,1.038)	-3.9 (-11.1,3.8)
co	lag 0:1	-0.008 (-0.092,0.076)	0.992 (0.912,1.079)	-0.8 (-8.8,7.9)
co	lag 0:2	0.008 (-0.083,0.100)	1.008 (0.920,1.105)	0.8 (-8.0,10.5)
co	lag 0:3	0.019 (-0.079,0.118)	1.020 (0.924,1.125)	2.0 (-7.6,12.5)
co	lag 0:4	0.036 (-0.068,0.140)	1.037 (0.934,1.150)	3.7 (-6.6,15.0)
co	lag 0:5	0.036 (-0.074,0.146)	1.037 (0.929,1.157)	3.7 (-7.1,15.7)
co	lag 0:6	0.033 (-0.083,0.148)	1.033 (0.920,1.160)	3.3 (-8.0,16.0)
no2	lag 0	0.105 (0.057,0.153)	1.111 (1.058,1.165)	11.1 (5.8,16.5)
no2	lag 1	0.047 (0.007,0.087)	1.048 (1.007,1.091)	4.8 (0.7,9.1)
no2	lag 2	0.042 (0.004,0.080)	1.043 (1.004,1.083)	4.3 (0.4,8.3)
no2	lag 3	0.046 (0.009,0.082)	1.047 (1.009,1.086)	4.7 (0.9,8.6)
no2	lag 4	0.047 (0.011,0.084)	1.049 (1.011,1.087)	4.9 (1.1,8.7)
no2	lag 5	0.048 (0.012,0.085)	1.050 (1.012,1.089)	5.0 (1.2,8.9)
no2	lag 6	0.025 (-0.012,0.062)	1.025 (0.988,1.064)	2.5 (-1.2,6.4)
no2	lag 7	-0.003 (-0.040,0.034)	0.997 (0.961,1.035)	-0.3 (-3.9,3.5)
no2	lag 0:1	0.103 (0.051,0.155)	1.109 (1.052,1.168)	10.9 (5.2,16.8)
no2	lag 0:2	0.109 (0.054,0.164)	1.115 (1.055,1.178)	11.5 (5.5,17.8)
no2	lag 0:3	0.122 (0.064,0.180)	1.129 (1.066,1.197)	12.9 (6.6,19.7)
no2	lag 0:4	0.134 (0.073,0.194)	1.143 (1.076,1.214)	14.3 (7.6,21.4)
no2	lag 0:5	0.147 (0.084,0.210)	1.158 (1.088,1.233)	15.8 (8.8,23.3)
no2	lag 0:6	0.152 (0.086,0.218)	1.164 (1.089,1.243)	16.4 (8.9,24.3)
o3	lag 0	-0.007 (-0.060,0.047)	0.993 (0.941,1.048)	-0.7 (-5.9,4.8)
o3	lag 1	-0.025 (-0.068,0.017)	0.975 (0.934,1.017)	-2.5 (-6.6,1.7)
o3	lag 2	-0.017 (-0.056,0.022)	0.983 (0.946,1.023)	-1.7 (-5.4,2.3)
o3	lag 3	-0.004 (-0.042,0.035)	0.996 (0.958,1.035)	-0.4 (-4.2,3.5)
o3	lag 4	0.005 (-0.034,0.043)	1.005 (0.967,1.044)	0.5 (-3.3,4.4)
o3	lag 5	-0.006 (-0.045,0.033)	0.994 (0.956,1.033)	-0.6 (-4.4,3.3)
o3	lag 6	0.006 (-0.033,0.044)	1.006 (0.967,1.045)	0.6 (-3.3,4.5)
o3	lag 7	0.005 (-0.034,0.043)	1.005 (0.966,1.044)	0.5 (-3.4,4.4)
o3	lag 0:1	-0.030 (-0.089,0.030)	0.971 (0.915,1.030)	-2.9 (-8.5,3.0)
o3	lag 0:2	-0.035 (-0.096,0.026)	0.965 (0.908,1.026)	-3.5 (-9.2,2.6)
o3	lag 0:3	-0.032 (-0.096,0.032)	0.968 (0.908,1.032)	-3.2 (-9.2,3.2)
o3	lag 0:4	-0.026 (-0.093,0.040)	0.974 (0.911,1.041)	-2.6 (-8.9,4.1)
o3	lag 0:5	-0.030 (-0.099,0.040)	0.971 (0.906,1.040)	-2.9 (-9.4,4.0)
o3	lag 0:6	-0.027 (-0.100,0.045)	0.973 (0.905,1.046)	-2.7 (-9.5,4.6)

## Sheet: Sheet1
日期	AQI指数	质量等级	当天AQI排名	PM2.5	PM10	Co	No2	So2
2015-12-01	86	良	189	63	77	0.96	39	55
2015-12-02	86	良	231	62	73	0.95	35	45
2015-12-03	81	良	281	54	81	0.76	35	51
2015-12-04	48	优	114	25	50	0.55	28	63
2015-12-05	53	良	142	35	47	0.7	36	60
2015-12-06	82	良	220	59	75	0.93	52	72
2015-12-07	181	中度污染	312	139	170	1.84	85	101
2015-12-08	136	轻度污染	272	102	120	1.43	59	83
2015-12-09	123	轻度污染	268	92	119	1.21	49	62
2015-12-10	90	良	198	66	79	1.08	39	36
2015-12-11	110	轻度污染	238	81	97	1.01	48	72
2015-12-12	195	中度污染	344	151	177	1.75	69	88
2015-12-13	280	严重污染	359	229	268	2.28	89	90
2015-12-14	260	严重污染	349	209	249	2.06	74	87
2015-12-15	81	良	229	57	79	0.82	40	60
2015-12-16	48	优	137	33	46	0.65	32	47
2015-12-17	67	良	249	47	65	0.8	39	56
2015-12-18	96	良	270	70	95	1.06	51	72
2015-12-19	70	良	141	50	66	0.8	42	62
2015-12-20	71	良	86	50	69	0.92	42	68
2015-12-21	180	中度污染	258	140	169	1.45	59	62
2015-12-22	230	重度污染	300	181	218	1.88	73	104
2015-12-23	194	中度污染	247	149	193	1.78	59	62
2015-12-24	151	中度污染	275	114	144	1.24	58	76
2015-12-25	82	良	172	60	81	0.95	46	78
2015-12-26	110	轻度污染	225	82	101	0.98	43	69
2015-12-27	80	良	195	57	80	0.89	36	64
2015-12-28	117	轻度污染	254	87	117	1.19	53	96
2015-12-29	139	轻度污染	250	105	138	1.7	68	108

## Sheet: Sheet2
2015	气温 (°C)			露点 (°C)			湿度 (%)			Sea Level Press. (百帕)			能见度 (千米)			Wind (公里/小时)			Precip. (毫米)	活动
十二月	high	avg	low	high	avg	low	high	avg	low	high	avg	low	high	avg	low	high	avg	high	sum
1	0	-7	-13	-1	-8	-15	93	81	64	1027	1020	1013	5	3	1	26	13	43	3.05	中雪
2	1	-7	-14	0	-7	-16	99	86	72	1013	1011	1009	6	3	0	21	13	-	1.02	中雨 , 中雪
3	-9	-12	-14	-12	-14	-16	87	80	67	1013	1009	1008	16	3	1	21	10	-	2.03	中雪
4	-6	-9	-13	-11	-14	-17	73	62	47	1017	1014	1009	31	15	6	26	18	-	0
5	-5	-10	-14	-12	-16	-20	73	57	33	1030	1024	1014	31	17	6	26	14	-	0
6	-6	-13	-21	-16	-20	-24	78	54	12	1037	1032	1028	18	6	4	21	10	-	0
7	-7	-17	-26	-18	-23	-30	77	60	27	1038	1035	1032	13	4	0	6	3	-	0
8	2	-8	-18	-1	-13	-22	78	65	41	1033	1028	1025	7	4	1	26	11	-	0
9	3	2	1	2	-1	-3	96	84	70	1027	1024	1022	4	2	1	29	16	47	0.51	中雨 , 中雪
10	3	-3	-9	2	-3	-13	100	85	65	1031	1023	1019	6	2	0	21	13	-	5.08	雾 , 中雨 , 中雪
11	-6	-10	-15	-13	-15	-18	79	71	39	1034	1030	1028	14	5	2	14	6	-	0
12	-2	-8	-14	-8	-13	-17	86	75	51	1029	1027	1026	5	3	0	14	5	-	0	雾
13	-3	-10	-16	-9	-14	-18	85	77	50	1030	1028	1026	3	2	0	6	5	-	0	雾
14	-5	-11	-16	-7	-12	-18	89	79	70	1025	1020	1016	3	2	0	21	8	-	0	雾 , 中雪
15	-6	-9	-12	-10	-13	-16	80	68	43	1020	1016	1013	18	6	3	26	14	-	0.25	中雪
16	-11	-14	-17	-14	-17	-19	85	72	48	1029	1022	1017	26	7	3	18	11	-	0.51	中雪
17	-8	-13	-18	-15	-18	-22	78	61	40	1030	1026	1024	18	10	6	26	13	-	0
18	-7	-11	-15	-13	-14	-18	78	63	39	1037	1031	1024	16	7	2	21	11	-	0
19	-1	-8	-15	-11	-14	-18	78	58	34	1036	1033	1030	19	13	4	26	13	-	0
20	1	-4	-10	-5	-11	-15	67	54	36	1029	1024	1021	13	10	5	21	13	-	0
21	-1	-8	-14	-3	-9	-17	92	80	69	1033	1025	1020	10	3	0	18	10	-	0	雾 , 中雪
22	-5	-10	-16	-8	-13	-18	90	81	64	1034	1029	1023	3	1	0	14	6	-	0	雾 , 中雪
23	-3	-9	-16	-3	-11	-18	97	78	58	1029	1024	1021	4	2	0	14	11	-	0	雾
24	-9	-14	-20	-16	-19	-23	79	66	33	1029	1026	1023	8	4	0	11	3	-	0	雾
25	-9	-14	-19	-12	-18	-23	85	71	43	1025	1018	1014	11	5	1	14	10	-	1.02	中雪
26	-18	-21	-25	-22	-26	-29	78	63	31	1037	1027	1016	14	5	2	14	8	-	0	中雪
27	-16	-21	-25	-25	-27	-30	65	52	27	1038	1034	1031	19	9	6	26	16	-	0
28	-11	-16	-21	-20	-23	-28	66	52	34	1034	1031	1030	11	6	4	18	13	-	0
29	-5	-12	-19	-13	-19	-24	73	57	24	1033	1030	1028	11	6	2	21	11	-	0
30	-6	-11	-17	-12	-17	-20	78	70	48	1032	1030	1029	4	2	0	11	5	-	0	雾

## Sheet: Sheet3
	Toronto			London			Taiwan			Beijing			Changchun
	Concentration	RR		Concentration	RR		Concentration	RR		Concentration	RR		Concentration	RR
SO2	4.7(2.8)	1.041		21.2(7.8)	-0.003		3.5(2.0)	1.43		44.1(21.00	-0.022		37.0(36.9)	1.085
NO2	25.4(7.7)	1.018		33.6(10.5)	1.017		27.6(8.4)	1.11		52.7(22.5)	4.804		43.6(16.1)	1.111
CO	1.1(0.4)	1		0.8(0.4)	1.008		0.6(0.2)	1.05		--	--		1.5()	-0.023
O3	30.0(15.4)	-0.002		17.5(11.5)	-0.005		23.1(3.3)	1.05		--	--		71.1(37.0)	-0.007
PM2.5	7.7(3.3)	-0.001		12.7(7.9)*	1.037		--	--		--	--		66.5(59.0)	1.102
PM10	16.4(4.9)	-0.004		28.5(13.7)	1.016		55.6(16.6)	1		116.1(67.7)	1.367		114.4(74.4)	1.049
Temperature	8.4(10.5)			11.9(5.0)			23.7(0.8)			12.0(12.3)			6.3(14.3)
Humidity	70.2(12.1)			70.4(10.9)			74.0(3.0)			53.3(19.3)			58.5(15.3)
Period	1995-2000			1992-1994			2000			2009.03-2010.03			2012-2015
Population	elderly (≥64 years)			Adults (15-64 years)			Children (6-15 years)			General (all aged)			General (all aged)
